# Supplementary material for: Adult obesity and risk of severe infections: a multicohort study with global burden estimates
Source: Lancet. 2026 Mar 7;407(10532):951–62. doi: 10.1016/S0140-6736(25)02474-2 (PMC12979006; doi:10.1016/S0140-6736(25)02474-2)
Supplement: Supplementary appendix 1 [file mmc1.xlsx]

## Sheet: Tab1
	Contents
	Table S1: Classes of infectious diseases (Tab2)
	Figure S1. Number of incident cases by class of infection and cohort study (Tab3)
	Table S2. List of 925 ICD-10 codes for infectious diseases (Tab4)
	Table S3. List of ICD-10 codes for bacterial infections (Tab5)
	Table S4. List of ICD-10 codes for invasive bacterial infections (Tab6)
	Table S5. List of ICD-10 codes for localised bacterial infections (Tab7)
	Table S6. List of ICD-10 codes for bacterial infections with sepsis (Tab8)
	Table S7. List of ICD-10 codes for bacterial infections without sepsis (Tab9)
	Table S8. List of ICD-10 codes for extracellular bacterial infections (Tab10)
	Table S9. List of ICD-10 codes for intracellular bacterial infections (Tab11)
	Table S10. List of ICD-10 codes for Gram-positive bacterial infections (Tab12)
	Table S11. List of ICD-10 codes for Gram-negative bacterial infections (Tab13)
	Table S12. List of ICD-10 codes for mycobacterial infections (Tab14)
	Table S13. List of ICD-10 codes for mycoplasma infections (Tab15)
	Table S14. List of ICD-10 codes for acute bacterial infections (Tab16)
	Table S15. List of ICD-10 codes for chronic bacterial infections (Tab17)
	Table S16. List of ICD-10 codes for all viral infections (Tab18)
	Table S17. List of ICD-10 codes for acute viral infections (Tab19)
	Table S18. List of ICD-10 codes for herpes viral infections (Tab20)
	Table S19. List of ICD-10 codes for other potentially persistent viral infections (Tab21)
	Table S20. List of ICD-10 codes for parasitic infections (Tab22)
	Table S21. List of ICD-10 codes for fungal infections (mycoses) (Tab23)
	Table S22. List of ICD-10 codes for acute infections (Tab24)
	Table S23. List of ICD-10 codes for chronic infections (Tab25)
	Table S24. List of ICD-10 codes for selected common infectious diseases (Tab26)

## Sheet: Tab2
	Table S1: Classes of infectious diseases
	All infectious diseases
	Infections by type
		Bacterial infections
		Invasive bacterial infections
		Localised bacterial infections
		Bacterial infections with sepsis
		Bacterial infections without sepsis
		Extracellular bacterial infections
		Intracellular bacterial infections
		Gram-positive bacterial infections
		Gram-negative bacterial infections
		Mycobacterial infections
		Mycoplasma infections
		Acute bacterial infections
		Chronic bacterial infections
		Viral infections
		Acute viral infections
		Herpesvirus (persistent infections)
		Other potentially persistent viral
		Parasitic infections
		Fungal infections (mycoses)
	Infections by chronicity
		Any acute infection
		Any chronic infection

## Sheet: Tab3
		Figure S1. Number of incident cases by class of infection and cohort study
														85 684 Acute infections 7869 in the Finnish dataset 77 815 in UKB
						90 175 Participants with any infection 8230 in the Finnish dataset 81 945 in UKB
														7510 Chronic infections 600 in the Finnish dataset 6910 in UKB
		86 010 Bacterial infections 7598 in the Finnish dataset 78 412 in UKB				8089 Viral infections 732 in the Finnish dataset 7357 in UKB				308 Parasitic infections 28 in the Finnish dataset 280 in UKB				3629 Fungal infections (mycoses) 56 in the Finnish dataset 3573 in UKB
				49 016 Invasive bacterial infections 5980 in the Finnish dataset 43 036 in UKB				6926 Acute viral infections 514 in the Finnish dataset 6412 in UKB
				56 453 Localised bacterial infections 2236 in the Finnish dataset 54 217 in UKB				1006 Herpesvirus (persistent) infections 138 in the Finnish dataset 868 in UKB
								396 Other persistent viral 100 in the Finnish dataset 296 in UKB
				6481 Bacterial infections with sepsis 563 in the Finnish dataset 5918 in UKB
				84 955 Bacterial infections without sepsis 7403 in the Finnish dataset 77 552 in UKB
				11 380 Extracellular bacterial infections 498 in the Finnish dataset 10 882 in UKB
				398 Intracellular bacterial infections 158 in the Finnish dataset 240 in UKB
				5318 Gram-positive bacterial infections 413 in the Finnish dataset 4905 in UKB
				8422 Gram-negative bacterial infections 392 in the Finnish dataset 8030 in UKB
				158 Mycobacterial infections 36 in the Finnish dataset 122 in UKB
				64 Mycoplasma infections 13 in the Finnish dataset 51 in UKB

## Sheet: Tab4
	Table S2. List of 925 ICD-10 codes for infectious diseases (* refers to all subdiagnoses under the diagnostic group)
	A00*	Cholera
	A01*	Typhoid and paratyphoid fevers
	A02	Other salmonella infections
	A020	Salmonella enteritis
	A021	Salmonella sepsis
	A022	Localized salmonella infections
	A028	Other specified salmonella infections
	A029	Salmonella infection, unspecified
	A03	Shigellosis
	A030	Shigellosis due to Shigella dysenteriae
	A031	Shigellosis due to Shigella flexneri
	A032	Shigellosis due to Shigella boydii
	A033	Shigellosis due to Shigella sonnei
	A038	Other shigellosis
	A039	Shigellosis, unspecified
	A04	Other bacterial intestinal infections
	A040	Enteropathogenic Escherichia coli infection
	A041	Enterotoxigenic Escherichia coli infection
	A042	Enteroinvasive Escherichia coli infection
	A043	Enterohaemorrhagic Escherichia coli infection
	A044	Other intestinal Escherichia coli infections
	A045	Campylobacter enteritis
	A046	Enteritis due to Yersinia enterocolitica
	A047	Enterocolitis due to Clostridium difficile
	A048	Other specified bacterial intestinal infections
	A049	Bacterial intestinal infection, unspecified
	A05	Other bacterial foodborne intoxications, not elsewhere classified
	A050	Foodborne staphylococcal intoxication
	A051	Botulism
	A052	Foodborne Clostridium perfringens [Clostridium welchii] intoxication
	A053	Foodborne Vibrio parahaemolyticus intoxication
	A054	Foodborne Bacillus cereus intoxication
	A058	Other specified bacterial foodborne intoxications
	A059	Bacterial foodborne intoxication, unspecified
	A06	Amoebiasis
	A060	Acute amoebic dysentery
	A061	Chronic intestinal amoebiasis
	A062	Amoebic nondysenteric colitis
	A063	Amoeboma of intestine
	A064	Amoebic liver abscess
	A065	Amoebic lung abscess
	A066	Amoebic brain abscess
	A067	Cutaneous amoebiasis
	A068	Amoebic infection of other sites
	A069	Amoebiasis, unspecified
	A07*	Other protozoal intestinal diseases
	A080	Rotaviral enteritis
	A081	Acute gastroenteropathy due to Norwalk agent
	A082	Adenoviral enteritis
	A083	Other viral enteritis
	A084	Viral intestinal infection, unspecified
	A085	Other specified intestinal infections
	A09*	Other gastroenteritis and colitis of infectious and unspecified origin
	A15*	Respiratory tuberculosis, bacteriologically and histologically confirmed
	A16*	Respiratory tuberculosis, not confirmed bacteriologically or histologically
	A17	Tuberculosis of nervous system
	A170	Tuberculous meningitis
	A171	Meningeal tuberculoma
	A178	Other tuberculosis of nervous system
	A179	Tuberculosis of nervous system, unspecified
	A18*	Tuberculosis of other organs
	A19*	Miliary tuberculosis
	A20	Plague
	A200	Bubonic plague
	A201	Cellulocutaneous plague
	A202	Pneumonic plague
	A203	Plague meningitis
	A207	Septicaemic plague
	A208	Other forms of plague
	A209	Plague, unspecified
	A21	Tularaemia
	A210	Ulceroglandular tularaemia
	A211	Oculoglandular tularaemia
	A212	Pulmonary tularaemia
	A213	Gastrointestinal tularaemia
	A217	Generalized tularaemia
	A218	Other forms of tularaemia
	A219	Tularaemia, unspecified
	A22	Anthrax
	A220	Cutaneous anthrax
	A221	Pulmonary anthrax
	A222	Gastrointestinal anthrax
	A227	Anthrax sepsis
	A228	Other forms of anthrax
	A229	Anthrax, unspecified
	A23	Brucellosis
	A230	Brucellosis due to Brucella melitensis
	A231	Brucellosis due to Brucella abortus
	A232	Brucellosis due to Brucella suis
	A233	Brucellosis due to Brucella canis
	A238	Other brucellosis
	A239	Brucellosis, unspecified
	A24	Glanders and melioidosis
	A240	Glanders
	A241	Acute and fulminating melioidosis
	A242	Subacute and chronic melioidosis
	A243	Other melioidosis
	A25	Rat-bite fevers
	A250	Spirillosis
	A251	Streptobacillosis
	A259	Rat-bite fever, unspecified
	A26	Erysipeloid
	A260	Cutaneous erysipeloid
	A267	Erysipelothrix sepsis
	A268	Other forms of erysipeloid
	A269	Erysipeloid, unspecified
	A27*	Leptospirosis
	A28	Other zoonotic bacterial diseases, not elsewhere classified
	A280	Pasteurellosis
	A281	Cat-scratch disease
	A282	Extraintestinal yersiniosis
	A288	Other specified zoonotic bacterial diseases, not elsewhere classified
	A289	Zoonotic bacterial disease, unspecified
	A30*	Leprosy [Hansen disease]
	A31*	Infection due to other mycobacteria
	A32	Listeriosis
	A320	Cutaneous listeriosis
	A321	Listerial meningitis and meningoencephalitis
	A327	Listerial sepsis
	A328	Other forms of listeriosis
	A329	Listeriosis, unspecified
	A33*	Tetanus neonatorum
	A34*	Obstetrical tetanus
	A35*	Other tetanus
	A36*	Diphtheria
	A37*	Whooping cough
	A38*	Scarlet fever
	A39	Meningococcal infection
	A390	Meningococcal meningitis
	A391	Waterhouse-Friderichsen syndrome
	A392	Acute meningococcaemia
	A393	Chronic meningococcaemia
	A394	Meningococcaemia, unspecified
	A395	Meningococcal heart disease
	A398	Other meningococcal infections
	A399	Meningococcal infection, unspecified
	A40	Streptococcal sepsis
	A400	Sepsis due to streptococcus, group A
	A401	Sepsis due to streptococcus, group B
	A402	Sepsis due to streptococcus, group D
	A403	Sepsis due to Streptococcus pneumoniae
	A408	Other streptococcal sepsis
	A409	Streptococcal sepsis, unspecified
	A41	Other sepsis
	A410	Sepsis due to Staphylococcus aureus
	A411	Sepsis due to other specified staphylococcus
	A412	Sepsis due to unspecified staphylococcus
	A413	Sepsis due to Haemophilus influenzae
	A414	Sepsis due to anaerobes
	A415	Sepsis due to other Gram-negative organisms
	A418	Other specified sepsis
	A419	Sepsis, unspecified
	A42	Actinomycosis
	A420	Pulmonary actinomycosis
	A421	Abdominal actinomycosis
	A422	Cervicofacial actinomycosis
	A427	Actinomycotic sepsis
	A428	Other forms of actinomycosis
	A429	Actinomycosis, unspecified
	A43	Nocardiosis
	A430	Pulmonary nocardiosis
	A431	Cutaneous nocardiosis
	A438	Other forms of nocardiosis
	A44	Bartonellosis
	A440	Systemic bartonellosis
	A441	Cutaneous and mucocutaneous bartonellosis
	A448	Other forms of bartonellosis
	A449	Bartonellosis, unspecified
	A46*	Erysipelas
	A480	Gas gangrene
	A481	Legionnaires disease
	A482	Nonpneumonic Legionnaires disease [Pontiac fever]
	A483	Toxic shock syndrome
	A484	Brazilian purpuric fever
	A488	Other specified bacterial diseases
	A49	Bacterial infection of unspecified site
	A490	Staphylococcal infection, unspecified site
	A491	Streptococcal infection, unspecified site
	A492	Haemophilus influenzae infection, unspecified site
	A493	Mycoplasma infection, unspecified site
	A498	Other bacterial infections of unspecified site
	A499	Bacterial infection, unspecified
	A50	Congenital syphilis
	A500	Early congenital syphilis, symptomatic
	A501	Early congenital syphilis, latent
	A502	Early congenital syphilis, unspecified
	A503	Late congenital syphilitic oculopathy
	A504	Late congenital neurosyphilis [juvenile neurosyphilis]
	A505	Other late congenital syphilis, symptomatic
	A506	Late congenital syphilis, latent
	A507	Late congenital syphilis, unspecified
	A509	Congenital syphilis, unspecified
	A51	Early syphilis
	A510	Primary genital syphilis
	A511	Primary anal syphilis
	A512	Primary syphilis of other sites
	A513	Secondary syphilis of skin and mucous membranes
	A514	Other secondary syphilis
	A515	Early syphilis, latent
	A519	Early syphilis, unspecified
	A52	Late syphilis
	A520	Cardiovascular syphilis
	A521	Symptomatic neurosyphilis
	A522	Asymptomatic neurosyphilis
	A523	Neurosyphilis, unspecified
	A527	Other symptomatic late syphilis
	A528	Late syphilis, latent
	A529	Late syphilis, unspecified
	A53*	Other and unspecified syphilis
	A54*	Gonococcal infection
	A54	Gonococcal infection
	A540	Gonococcal infection of lower genitourinary tract without periurethral or accessory gland abscess
	A541	Gonococcal infection of lower genitourinary tract with periurethral and accessory gland abscess
	A542	Gonococcal pelviperitonitis and other gonococcal genitourinary infections
	A543	Gonococcal infection of eye
	A544	Gonococcal infection of musculoskeletal system
	A545	Gonococcal pharyngitis
	A546	Gonococcal infection of anus and rectum
	A548	Other gonococcal infections
	A549	Gonococcal infection, unspecified
	A55*	Chlamydial lymphogranuloma (venereum)
	A560	Chlamydial infection of lower genitourinary tract
	A561	Chlamydial infection of pelviperitoneum and other genitourinary organs
	A562	Chlamydial infection of genitourinary tract, unspecified
	A563	Chlamydial infection of anus and rectum
	A564	Chlamydial infection of pharynx
	A568	Sexually transmitted chlamydial infection of other sites
	A57*	Chancroid
	A58*	Granuloma inguinale
	A59*	Trichomoniasis
	A60*	Anogenital herpesviral [herpes simplex] infection
	A630	Anogenital (venereal) warts
	A638	Other specified predominantly sexually transmitted diseases
	A64*	Unspecified sexually transmitted disease
	A65*	Nonvenereal syphilis
	A66*	Yaws
	A67*	Pinta [carate]
	A68*	Relapsing fevers
	A69	Other spirochaetal infections
	A690	Necrotizing ulcerative stomatitis
	A691	Other Vincent infections
	A692	Lyme disease
	A698	Other specified spirochaetal infections
	A699	Spirochaetal infection, unspecified
	A70*	Chlamydia psittaci infection
	A71*	Trachoma
	A740	Chlamydial conjunctivitis
	A748	Other chlamydial diseases
	A749	Chlamydial infection, unspecified
	A75	Typhus fever
	A750	Epidemic louse-borne typhus fever due to Rickettsia prowazekii
	A751	Recrudescent typhus [Brill disease]
	A752	Typhus fever due to Rickettsia typhi
	A753	Typhus fever due to Rickettsia tsutsugamushi
	A759	Typhus fever, unspecified
	A77	Spotted fever [tick-borne rickettsioses]
	A770	Spotted fever due to Rickettsia rickettsii
	A771	Spotted fever due to Rickettsia conorii
	A772	Spotted fever due to Rickettsia sibirica
	A773	Spotted fever due to Rickettsia australis
	A778	Other spotted fevers
	A779	Spotted fever, unspecified
	A78*	Q fever
	A79	Other rickettsioses
	A790	Trench fever
	A791	Rickettsialpox due to Rickettsia akari
	A798	Other specified rickettsioses
	A799	Rickettsiosis, unspecified
	A80*	Acute poliomyelitis
	A812	Progressive multifocal leukoencephalopathy
	A83*	Mosquito-borne viral encephalitis
	A84*	Tick-borne viral encephalitis
	A85*	Other viral encephalitis, not elsewhere classified
	A86*	Unspecified viral encephalitis
	A87*	Viral meningitis
	A88*	Other viral infections of central nervous system, not elsewhere classified
	A89*	Unspecified viral infection of central nervous system
	A90*	Dengue fever [classical dengue]
	A91*	Dengue haemorrhagic fever
	A92	Other mosquito-borne viral fevers
	A920	Chikungunya virus disease
	A921	O'nyong-nyong fever
	A922	Venezuelan equine fever
	A923	West Nile virus infection
	A924	Rift Valley fever
	A928	Other specified mosquito-borne viral fevers
	A929	Mosquito-borne viral fever, unspecified
	A93	Other arthropod-borne viral fevers, not elsewhere classified
	A930	Oropouche virus disease
	A931	Sandfly fever
	A932	Colorado tick fever
	A938	Other specified arthropod-borne viral fevers
	A94*	Unspecified arthropod-borne viral fever
	A95*	Yellow fever
	A96*	Arenaviral haemorrhagic fever
	A97*	Dengue
	A98	Other viral haemorrhagic fevers, not elsewhere classified
	A980	Crimean-Congo haemorrhagic fever
	A981	Omsk haemorrhagic fever
	A982	Kyasanur Forest disease
	A983	Marburg virus disease
	A984	Ebola virus disease
	A985	Haemorrhagic fever with renal syndrome
	A988	Other specified viral haemorrhagic fevers
	A99*	Unspecified viral haemorrhagic fever
	B00	Herpesviral [herpes simplex] infections
	B000	Eczema herpeticum
	B001	Herpesviral vesicular dermatitis
	B002	Herpesviral gingivostomatitis and pharyngotonsillitis
	B003	Herpesviral meningitis
	B004	Herpesviral encephalitis
	B005	Herpesviral ocular disease
	B007	Disseminated herpesviral disease
	B008	Other forms of herpesviral infection
	B009	Herpesviral infection, unspecified
	B01	Varicella [chickenpox]
	B010	Varicella meningitis
	B011	Varicella encephalitis
	B012	Varicella pneumonia
	B018	Varicella with other complications
	B019	Varicella without complication
	B02	Zoster [herpes zoster]
	B020	Zoster encephalitis
	B021	Zoster meningitis
	B022	Zoster with other nervous system involvement
	B023	Zoster ocular disease
	B027	Disseminated zoster
	B028	Zoster with other complications
	B029	Zoster without complication
	B04*	Monkeypox
	B05	Measles
	B050	Measles complicated by encephalitis
	B051	Measles complicated by meningitis
	B052	Measles complicated by pneumonia
	B053	Measles complicated by otitis media
	B054	Measles with intestinal complications
	B058	Measles with other complications
	B059	Measles without complication
	B06	Rubella [German measles]
	B060	Rubella with neurological complications
	B068	Rubella with other complications
	B069	Rubella without complication
	B07*	Viral warts
	B080	Other orthopoxvirus infections
	B081	Molluscum contagiosum
	B082	Exanthema subitum [sixth disease]
	B083	Erythema infectiosum [fifth disease]
	B084	Enteroviral vesicular stomatitis with exanthem
	B085	Enteroviral vesicular pharyngitis
	B088	Other specified viral infections characterized by skin and mucous membrane lesions
	B09*	Unspecified viral infection characterized by skin and mucous membrane lesions
	B15	Acute hepatitis A
	B150	Hepatitis A with hepatic coma
	B159	Hepatitis A without hepatic coma
	B16	Acute hepatitis B
	B160	Acute hepatitis B with delta-agent (coinfection) with hepatic coma
	B161	Acute hepatitis B with delta-agent (coinfection) without hepatic coma
	B162	Acute hepatitis B without delta-agent with hepatic coma
	B169	Acute hepatitis B without delta-agent and without hepatic coma
	B17*	Other acute viral hepatitis
	B18*	Chronic viral hepatitis
	B19	Unspecified viral hepatitis
	B190	Unspecified viral hepatitis with hepatic coma
	B199	Unspecified viral hepatitis without hepatic coma
	B20*	Human immunodeficiency virus [HIV] disease resulting in infectious and parasitic diseases
	B21*	Human immunodeficiency virus [HIV] disease resulting in malignant neoplasms
	B210	HIV disease resulting in Kaposi sarcoma
	B22	Human immunodeficiency virus [HIV] disease resulting in other specified diseases
	B220	HIV disease resulting in encephalopathy
	B221	HIV disease resulting in lymphoid interstitial pneumonitis
	B222	HIV disease resulting in wasting syndrome
	B227	HIV disease resulting in multiple diseases classified elsewhere
	B23*	Human immunodeficiency virus [HIV] disease resulting in other conditions
	B24*	Unspecified human immunodeficiency virus [HIV] disease
	B25*	Cytomegaloviral disease
	B26	Mumps
	B260	Mumps orchitis
	B261	Mumps meningitis
	B262	Mumps encephalitis
	B263	Mumps pancreatitis
	B268	Mumps with other complications
	B269	Mumps without complication
	B27	Infectious mononucleosis
	B270	Gammaherpesviral mononucleosis
	B271	Cytomegaloviral mononucleosis
	B278	Other infectious mononucleosis
	B279	Infectious mononucleosis, unspecified
	B30*	Viral conjunctivitis
	B33	Other viral diseases, not elsewhere classified
	B330	Epidemic myalgia
	B331	Ross River disease
	B332	Viral carditis
	B333	Retrovirus infections, not elsewhere classified
	B334	Hantavirus (cardio-)pulmonary syndrome [HPS] [HCPS]
	B338	Other specified viral diseases
	B34	Viral infection of unspecified site
	B340	Adenovirus infection, unspecified site
	B341	Enterovirus infection, unspecified site
	B342	Coronavirus infection, unspecified site
	B343	Parvovirus infection, unspecified site
	B344	Papovavirus infection, unspecified site
	B348	Other viral infections of unspecified site
	B349	Viral infection, unspecified
	B35*	Dermatophytosis
	B36*	Other superficial mycoses
	B37	Candidiasis
	B370	Candidal stomatitis
	B371	Pulmonary candidiasis
	B372	Candidiasis of skin and nail
	B373	Candidiasis of vulva and vagina
	B374	Candidiasis of other urogenital sites
	B375	Candidal meningitis
	B376	Candidal endocarditis
	B377	Candidal sepsis
	B378	Candidiasis of other sites
	B379	Candidiasis, unspecified
	B38	Coccidioidomycosis
	B380	Acute pulmonary coccidioidomycosis
	B381	Chronic pulmonary coccidioidomycosis
	B382	Pulmonary coccidioidomycosis, unspecified
	B383	Cutaneous coccidioidomycosis
	B384	Coccidioidomycosis meningitis
	B387	Disseminated coccidioidomycosis
	B388	Other forms of coccidioidomycosis
	B389	Coccidioidomycosis, unspecified
	B39	Histoplasmosis
	B390	Acute pulmonary histoplasmosis capsulati
	B391	Chronic pulmonary histoplasmosis capsulati
	B392	Pulmonary histoplasmosis capsulati, unspecified
	B393	Disseminated histoplasmosis capsulati
	B394	Histoplasmosis capsulati, unspecified
	B395	Histoplasmosis duboisii
	B399	Histoplasmosis, unspecified
	B40	Blastomycosis
	B400	Acute pulmonary blastomycosis
	B401	Chronic pulmonary blastomycosis
	B402	Pulmonary blastomycosis, unspecified
	B403	Cutaneous blastomycosis
	B407	Disseminated blastomycosis
	B408	Other forms of blastomycosis
	B409	Blastomycosis, unspecified
	B41	Paracoccidioidomycosis
	B410	Pulmonary paracoccidioidomycosis
	B417	Disseminated paracoccidioidomycosis
	B418	Other forms of paracoccidioidomycosis
	B419	Paracoccidioidomycosis, unspecified
	B42	Sporotrichosis
	B420	Pulmonary sporotrichosis
	B421	Lymphocutaneous sporotrichosis
	B427	Disseminated sporotrichosis
	B428	Other forms of sporotrichosis
	B429	Sporotrichosis, unspecified
	B43	Chromomycosis and phaeomycotic abscess
	B430	Cutaneous chromomycosis
	B431	Phaeomycotic brain abscess
	B432	Subcutaneous phaeomycotic abscess and cyst
	B438	Other forms of chromomycosis
	B439	Chromomycosis, unspecified
	B44*	Aspergillosis
	B45	Cryptococcosis
	B450	Pulmonary cryptococcosis
	B451	Cerebral cryptococcosis
	B452	Cutaneous cryptococcosis
	B453	Osseous cryptococcosis
	B457	Disseminated cryptococcosis
	B458	Other forms of cryptococcosis
	B459	Cryptococcosis, unspecified
	B46	Zygomycosis
	B460	Pulmonary mucormycosis
	B461	Rhinocerebral mucormycosis
	B462	Gastrointestinal mucormycosis
	B463	Cutaneous mucormycosis
	B464	Disseminated mucormycosis
	B465	Mucormycosis, unspecified
	B468	Other zygomycoses
	B469	Zygomycosis, unspecified
	B47	Mycetoma
	B471	Actinomycetoma
	B471	Actinomycetoma
	B479	Mycetoma, unspecified
	B48	Other mycoses, not elsewhere classified
	B480	Lobomycosis
	B481	Rhinosporidiosis
	B482	Allescheriasis
	B483	Geotrichosis
	B484	Penicillosis
	B487	Opportunistic mycoses
	B488	Other specified mycoses
	B49*	Unspecified mycosis
	B50*	Plasmodium falciparum malaria
	B500	Plasmodium falciparum malaria with cerebral complications
	B508	Other severe and complicated Plasmodium falciparum malaria
	B509	Plasmodium falciparum malaria, unspecified
	B51*	Plasmodium vivax malaria
	B52*	Plasmodium malariae malaria
	B53	Other parasitologically confirmed malaria
	B530	Plasmodium ovale malaria
	B531	Malaria due to simian plasmodia
	B538	Other parasitologically confirmed malaria, not elsewhere classified
	B54*	Unspecified malaria
	B550	Visceral leishmaniasis
	B551	Cutaneous leishmaniasis
	B552	Mucocutaneous leishmaniasis
	B559	Leishmaniasis, unspecified
	B56*	African trypanosomiasis
	B57*	Chagas disease
	B58	Toxoplasmosis
	B580	Toxoplasma oculopathy
	B581	Toxoplasma hepatitis
	B582	Toxoplasma meningoencephalitis
	B583	Pulmonary toxoplasmosis
	B588	Toxoplasmosis with other organ involvement
	B589	Toxoplasmosis, unspecified
	B59*	Pneumocystosis
	B600	Babesiosis
	B601	Acanthamoebiasis
	B602	Naegleriasis
	B608	Other specified protozoal diseases
	B64*	Unspecified protozoal disease
	B65	Schistosomiasis [bilharziasis]
	B650	Schistosomiasis due to Schistosoma haematobium [urinary schistosomiasis]
	B651	Schistosomiasis due to Schistosoma mansoni [intestinal schistosomiasis]
	B652	Schistosomiasis due to Schistosoma japonicum
	B653	Cercarial dermatitis
	B658	Other schistosomiases
	B659	Schistosomiasis, unspecified
	B66	Other fluke infections
	B660	Opisthorchiasis
	B661	Clonorchiasis
	B662	Dicrocoeliasis
	B663	Fascioliasis
	B664	Paragonimiasis
	B665	Fasciolopsiasis
	B668	Other specified fluke infections
	B669	Fluke infection, unspecified
	B67*	Echinococcosis
	B68	Taeniasis
	B680	Taenia solium taeniasis
	B681	Taenia saginata taeniasis
	B689	Taeniasis, unspecified
	B69	Cysticercosis
	B690	Cysticercosis of central nervous system
	B691	Cysticercosis of eye
	B698	Cysticercosis of other sites
	B699	Cysticercosis, unspecified
	B70	Diphyllobothriasis and sparganosis
	B700	Diphyllobothriasis
	B701	Sparganosis
	B71	Other cestode infections
	B710	Hymenolepiasis
	B711	Dipylidiasis
	B718	Other specified cestode infections
	B719	Cestode infection, unspecified
	B72*	Dracunculiasis
	B73*	Onchocerciasis
	B74*	Filariasis
	B75*	Trichinellosis
	B76*	Hookworm diseases
	B77*	Ascariasis
	B78*	Strongyloidiasis
	B79*	Trichuriasis
	B80*	Enterobiasis
	B81	Other intestinal helminthiases, not elsewhere classified
	B810	Anisakiasis
	B811	Intestinal capillariasis
	B812	Trichostrongyliasis
	B813	Intestinal angiostrongyliasis
	B814	Mixed intestinal helminthiases
	B818	Other specified intestinal helminthiases
	B82	Unspecified intestinal parasitism
	B820	Intestinal helminthiasis, unspecified
	B829	Intestinal parasitism, unspecified
	B83	Other helminthiases
	B830	Visceral larva migrans
	B831	Gnathostomiasis
	B832	Angiostrongyliasis due to Parastrongylus cantonensis
	B833	Syngamiasis
	B834	Internal hirudiniasis
	B838	Other specified helminthiases
	B839	Helminthiasis, unspecified
	B85*	Pediculosis and phthiriasis
	B86*	Scabies
	B87*	Myiasis
	B88	Other infestations
	B880	Other acariasis
	B881	Tungiasis [sandflea infestation]
	B882	Other arthropod infestations
	B883	External hirudiniasis
	B888	Other specified infestations
	B889	Infestation, unspecified
	B89*	Unspecified parasitic disease
	B95*	Streptococcus and staphylococcus as the cause of diseases classified to other chapters
	B960	Mycoplasma pneumoniae [M. pneumoniae] as the cause of diseases classified to other chapters
	B961	Klebsiella pneumoniae [K. pneumoniae] as the cause of diseases classified to other chapters
	B962	Escherichia coli [E. coli] as the cause of diseases classified to other chapters
	B963	Haemophilus influenzae [H. influenzae] as the cause of diseases classified to other chapters
	B964	Proteus (mirabilis)(morganii) as the cause of diseases classified to other chapters
	B965	Pseudomonas (aeruginosa) as the cause of diseases classified to other chapters
	B966	Bacillus fragilis [B. fragilis] as the cause of diseases classified to other chapters
	B967	Clostridium perfringens [C. perfringens] as the cause of diseases classified to other chapters
	B968	Other specified bacterial agents as the cause of diseases classified to other chapters
	B97	Viral agents as the cause of diseases classified to other chapters
	B970	Adenovirus as the cause of diseases classified to other chapters
	B971	Enterovirus as the cause of diseases classified to other chapters
	B972	Coronavirus as the cause of diseases classified to other chapters
	B973	Retrovirus as the cause of diseases classified to other chapters
	B974	Respiratory syncytial virus as the cause of diseases classified to other chapters
	B975	Reovirus as the cause of diseases classified to other chapters
	B976	Parvovirus as the cause of diseases classified to other chapters
	B977	Papillomavirus as the cause of diseases classified to other chapters
	B978	Other viral agents as the cause of diseases classified to other chapters
	B980	Helicobacter pylori [H.pylori] as the cause of diseases classified to other chapters
	B981	Vibrio vulnificus as the cause of diseases classified to other chapters
	B99*	Other and unspecified infectious diseases
	C46	Kaposi sarcoma
	D733	Abscess of spleen
	E321	Abscess of thymus
	G00	Bacterial meningitis, not elsewhere classified
	G000	Haemophilus meningitis
	G001	Pneumococcal meningitis
	G002	Streptococcal meningitis
	G003	Staphylococcal meningitis
	G008	Other bacterial meningitis
	G009	Bacterial meningitis, unspecified
	G01*	Meningitis in bacterial diseases classified elsewhere
	G020	Meningitis in viral diseases classified elsewhere
	G021	Meningitis in mycoses
	G028	Meningitis in other specified infectious and parasitic diseases classified elsewhere
	G03*	Meningitis due to other and unspecified causes
	G041	Tropical spastic paraplegia
	G042	Bacterial meningoencephalitis and meningomyelitis, not elsewhere classified
	G050	Encephalitis, myelitis and encephalomyelitis in bacterial diseases classified elsewhere
	G051	Encephalitis, myelitis and encephalomyelitis in viral diseases classified elsewhere
	G052	Encephalitis, myelitis and encephalomyelitis in other infectious and parasitic diseases classified elsewhere
	G06*	Intracranial and intraspinal abscess and granuloma
	G07*	Intracranial and intraspinal abscess and granuloma in diseases classified elsewhere
	H00*	Hordeolum and chalazion
	H010	Blepharitis
	H050	Acute inflammation of orbit
	H061	Parasitic infestation of orbit in diseases classified elsewhere
	H100	Mucopurulent conjunctivitis
	H105	Blepharoconjunctivitis
	H130	Filarial infection of conjunctiva
	H190	Scleritis and episcleritis in diseases classified elsewhere
	H191	Herpesviral keratitis and keratoconjunctivitis
	H192	Keratitis and keratoconjunctivitis in other infectious and parasitic diseases classified elsewhere
	H220	Iridocyclitis in infectious and parasitic diseases classified elsewhere
	H320	Chorioretinal inflammation in infectious and parasitic diseases classified elsewhere
	H440	Purulent endophthalmitis
	H600	Abscess of external ear
	H601	Cellulitis of external ear
	H602	Malignant otitis externa
	H603	Other infective otitis externa
	H620	Otitis externa in bacterial diseases classified elsewhere
	H621	Otitis externa in viral diseases classified elsewhere
	H622	Otitis externa in mycoses
	H623	Otitis externa in other infectious and parasitic diseases classified elsewhere
	H623	Otitis externa in other infectious and parasitic diseases classified elsewhere
	H660	Acute suppurative otitis media
	H670	Otitis media in bacterial diseases classified elsewhere
	H671	Otitis media in viral diseases classified elsewhere
	H700	Acute mastoiditis
	H750	Mastoiditis in infectious and parasitic diseases classified elsewhere
	I301	Infective pericarditis
	I320	Pericarditis in bacterial diseases classified elsewhere
	I321	Pericarditis in other infectious and parasitic diseases classified elsewhere
	I330	Acute and subacute infective endocarditis
	I400	Infective myocarditis
	I410	Myocarditis in bacterial diseases classified elsewhere
	I411	Myocarditis in viral diseases classified elsewhere
	I421	Obstructive hypertrophic cardiomyopathy
	I430	Cardiomyopathy in infectious and parasitic diseases classified elsewhere
	I520	Other heart disorders in bacterial diseases classified elsewhere
	I521	Other heart disorders in other infectious and parasitic diseases classified elsewhere
	I681	Cerebral arteritis in infectious and parasitic diseases classified elsewhere
	J010	Acute maxillary sinusitis
	J02	Acute pharyngitis
	J020	Streptococcal pharyngitis
	J028	Acute pharyngitis due to other specified organisms
	J029	Acute pharyngitis, unspecified
	J03	Acute tonsillitis
	J030	Streptococcal tonsillitis
	J038	Acute tonsillitis due to other specified organisms
	J039	Acute tonsillitis, unspecified
	J04*	Acute laryngitis and tracheitis
	J051	Acute epiglottitis
	J09*	Influenza due to certain identified influenza virus
	J10*	Influenza due to other identified influenza virus
	J11*	Influenza, virus not identified
	J12*	Viral pneumonia, not elsewhere classified
	J13*	Pneumonia due to Streptococcus pneumoniae
	J14*	Pneumonia due to Haemophilus influenzae
	J15	Bacterial pneumonia, not elsewhere classified
	J150	Pneumonia due to Klebsiella pneumoniae
	J151	Pneumonia due to Pseudomonas
	J152	Pneumonia due to staphylococcus
	J153	Pneumonia due to streptococcus, group B
	J154	Pneumonia due to other streptococci
	J155	Pneumonia due to Escherichia coli
	J156	Pneumonia due to other aerobic Gram-negative bacteria
	J157	Pneumonia due to Mycoplasma pneumoniae
	J158	Other bacterial pneumonia
	J159	Bacterial pneumonia, unspecified
	J16	Pneumonia due to other infectious organisms, not elsewhere classified
	J160	Chlamydial pneumonia
	J168	Pneumonia due to other specified infectious organisms
	J170	Pneumonia in bacterial diseases classified elsewhere
	J171	Pneumonia in viral diseases classified elsewhere
	J172	Pneumonia in mycoses
	J173	Pneumonia in parasitic diseases
	J178	Pneumonia in other diseases classified elsewhere
	J178	Pneumonia in other diseases classified elsewhere
	J18*	Pneumonia, organism unspecified
	J20	Acute bronchitis
	J200	Acute bronchitis due to Mycoplasma pneumoniae
	J201	Acute bronchitis due to Haemophilus influenzae
	J202	Acute bronchitis due to streptococcus
	J203	Acute bronchitis due to coxsackievirus
	J204	Acute bronchitis due to parainfluenza virus
	J205	Acute bronchitis due to respiratory syncytial virus
	J206	Acute bronchitis due to rhinovirus
	J207	Acute bronchitis due to echovirus
	J208	Acute bronchitis due to other specified organisms
	J209	Acute bronchitis, unspecified
	J21*	Acute bronchiolitis
	J210	Acute bronchiolitis due to respiratory syncytial virus
	J211	Acute bronchiolitis due to human metapneumovirus
	J218	Acute bronchiolitis due to other specified organisms
	J219	Acute bronchiolitis, unspecified
	J22*	Unspecified acute lower respiratory infection
	J36*	Peritonsillar abscess
	J390	Retropharyngeal and parapharyngeal abscess
	J391	Other abscess of pharynx
	J851	Abscess of lung with pneumonia
	J852	Abscess of lung without pneumonia
	J853	Abscess of mediastinum
	J86*	Pyothorax
	K02*	Dental caries
	K044	Acute apical periodontitis of pulpal origin
	K045	Chronic apical periodontitis
	K046	Periapical abscess with sinus
	K047	Periapical abscess without sinus
	K050	Acute gingivitis
	K052	Acute periodontitis
	K053	Chronic periodontitis
	K054	Periodontosis
	K113	Abscess of salivary gland
	K122	Cellulitis and abscess of mouth
	K230	Tuberculous oesophagitis
	K231	Megaoesophagus in Chagas disease
	K35*	Acute appendicitis
	K570	Diverticular disease of small intestine with perforation and abscess
	K572	Diverticular disease of large intestine with perforation and abscess
	K574	Diverticular disease of both small and large intestine with perforation and abscess
	K578	Diverticular disease of intestine, part unspecified, with perforation and abscess
	K61*	Abscess of anal and rectal regions
	K630	Abscess of intestine
	K650	Acute peritonitis
	K670	Chlamydial peritonitis
	K671	Gonococcal peritonitis
	K672	Syphilitic peritonitis
	K673	Tuberculous peritonitis
	K678	Other disorders of peritoneum in infectious diseases classified elsewhere
	K750	Abscess of liver
	K770	Liver disorders in infectious and parasitic diseases classified elsewhere
	L00*	Staphylococcal scalded skin syndrome
	L01*	Impetigo
	L02*	Cutaneous abscess, furuncle and carbuncle
	L03*	Cellulitis
	L04*	Acute lymphadenitis
	L05*	Pilonidal cyst
	L08*	Other local infections of skin and subcutaneous tissue
	L701	Acne conglobata
	M00	Pyogenic arthritis
	M000	Staphylococcal arthritis and polyarthritis
	M001	Pneumococcal arthritis and polyarthritis
	M002	Other streptococcal arthritis and polyarthritis
	M008	Arthritis and polyarthritis due to other specified bacterial agents
	M009	Pyogenic arthritis, unspecified
	M010	Meningococcal arthritis
	M011	Tuberculous arthritis
	M012	Arthritis in Lyme disease
	M013	Arthritis in other bacterial diseases classified elsewhere
	M014	Rubella arthritis
	M015	Arthritis in other viral diseases classified elsewhere
	M016	Arthritis in mycoses
	M018	Arthritis in other infectious and parasitic diseases classified elsewhere
	M462	Osteomyelitis of vertebra
	M463	Infection of intervertebral disc (pyogenic)
	M465	Other infective spondylopathies
	M490	Tuberculosis of spine
	M491	Brucella spondylitis
	M492	Enterobacterial spondylitis
	M493	Spondylopathy in other infectious and parasitic diseases classified elsewhere
	M600	Infective myositis
	M630	Myositis in bacterial diseases classified elsewhere
	M631	Myositis in protozoal and parasitic infections classified elsewhere
	M632	Myositis in other infectious diseases classified elsewhere
	M650	Abscess of tendon sheath
	M651	Other infective (teno)synovitis
	M710	Abscess of bursa
	M711	Other infective bursitis
	M726	Necrotizing fasciitis
	M730	Gonococcal bursitis
	M731	Syphilitic bursitis
	M86*	Osteomyelitis
	M860	Acute haematogenous osteomyelitis
	M861	Other acute osteomyelitis
	M862	Subacute osteomyelitis
	M863	Chronic multifocal osteomyelitis
	M864	Chronic osteomyelitis with draining sinus
	M865	Other chronic haematogenous osteomyelitis
	M866	Other chronic osteomyelitis
	M868	Other osteomyelitis
	M869	Osteomyelitis, unspecified
	N080	Glomerular disorders in infectious and parasitic diseases classified elsewhere
	N10*	Acute tubulo-interstitial nephritis
	N136	Pyonephrosis
	N151	Renal and perinephric abscess
	N160	Renal tubulo-interstitial disorders in infectious and parasitic diseases classified elsewhere
	N290	Late syphilis of kidney
	N291	Other disorders of kidney and ureter in infectious and parasitic diseases classified elsewhere
	N300	Acute cystitis
	N340	Urethral abscess
	N390	Urinary tract infection, site not specified
	N410	Acute prostatitis
	N412	Abscess of prostate
	N45*	Orchitis and epididymitis
	N61*	Inflammatory disorders of breast
	N700	Acute salpingitis and oophoritis
	N710	Acute inflammatory disease of uterus
	N730	Acute parametritis and pelvic cellulitis
	N733	Female acute pelvic peritonitis
	N74	Female pelvic inflammatory disorders in diseases classified elsewhere
	N740	Tuberculous infection of cervix uteri
	N741	Female tuberculous pelvic inflammatory disease
	N742	Female syphilitic pelvic inflammatory disease
	N743	Female gonococcal pelvic inflammatory disease
	N744	Female chlamydial pelvic inflammatory disease
	N748	Female pelvic inflammatory disorders in other diseases classified elsewhere
	N751	Abscess of Bartholin gland
	N760	Acute vaginitis
	N764	Abscess of vulva
	N770	Ulceration of vulva in infectious and parasitic diseases classified elsewhere
	N771	Vaginitis, vulvitis and vulvovaginitis in infectious and parasitic diseases classified elsewhere
	O030	Spontaneous abortion: Incomplete, complicated by genital tract and pelvic infection
	O035	Spontaneous abortion: Complete or unspecified, complicated by genital tract and pelvic infection
	O040	Medical abortion: Incomplete, complicated by genital tract and pelvic infection
	O045	Medical abortion: Complete or unspecified, complicated by genital tract and pelvic infection
	O050	Other abortion: Incomplete, complicated by genital tract and pelvic infection
	O055	Other abortion: Complete or unspecified, complicated by genital tract and pelvic infection
	O060	Unspecified abortion: Incomplete, complicated by genital tract and pelvic infection
	O065	Unspecified abortion: Complete or unspecified, complicated by genital tract and pelvic infection
	O070	Failed medical abortion, complicated by genital tract and pelvic infection
	O075	Other and unspecified failed attempted abortion, complicated by genital tract and pelvic infection
	O080	Genital tract and pelvic infection following abortion and ectopic and molar pregnancy
	O230	Infections of kidney in pregnancy
	O231	Infections of bladder in pregnancy
	O232	Infections of urethra in pregnancy
	O233	Infections of other parts of urinary tract in pregnancy
	O234	Unspecified infection of urinary tract in pregnancy
	O235	Infections of the genital tract in pregnancy
	O239	Other and unspecified genitourinary tract infection in pregnancy
	O753	Other infection during labour
	O85*	Puerperal sepsis
	O86*	Other puerperal infections
	O86*	Other puerperal infections
	O910	Infection of nipple associated with childbirth
	O911	Abscess of breast associated with childbirth
	O98	Maternal infectious and parasitic diseases classifiable elsewhere but complicating pregnancy, childbirth and the puerperium
	O980	Tuberculosis complicating pregnancy, childbirth and the puerperium
	O981	Syphilis complicating pregnancy, childbirth and the puerperium
	O982	Gonorrhoea complicating pregnancy, childbirth and the puerperium
	O983	Other infections with a predominantly sexual mode of transmission complicating pregnancy, childbirth and the puerperium
	O984	Viral hepatitis complicating pregnancy, childbirth and the puerperium
	O985	Other viral diseases complicating pregnancy, childbirth and the puerperium
	O986	Protozoal diseases complicating pregnancy, childbirth and the puerperium
	O987	Human immunodeficiency virus [HIV] disease complicating pregnancy, childbirth and the puerperium
	O988	Other maternal infectious and parasitic diseases complicating pregnancy, childbirth and the puerperium
	O989	Unspecified maternal infectious or parasitic disease complicating pregnancy, childbirth and the puerperium
	P23	Congenital pneumonia
	P230	Congenital pneumonia due to viral agent
	P231	Congenital pneumonia due to Chlamydia
	P232	Congenital pneumonia due to staphylococcus
	P233	Congenital pneumonia due to streptococcus, group B
	P234	Congenital pneumonia due to Escherichia coli
	P235	Congenital pneumonia due to Pseudomonas
	P236	Congenital pneumonia due to other bacterial agents
	P238	Congenital pneumonia due to other organisms
	P239	Congenital pneumonia, unspecified
	P350	Congenital rubella syndrome
	P351	Congenital cytomegalovirus infection
	P352	Congenital herpesviral [herpes simplex] infection
	P353	Congenital viral hepatitis
	P36	Bacterial sepsis of newborn
	P360	Sepsis of newborn due to streptococcus, group B
	P361	Sepsis of newborn due to other and unspecified streptococci
	P362	Sepsis of newborn due to Staphylococcus aureus
	P363	Sepsis of newborn due to other and unspecified staphylococci
	P364	Sepsis of newborn due to Escherichia coli
	P365	Sepsis of newborn due to anaerobes
	P368	Other bacterial sepsis of newborn
	P369	Bacterial sepsis of newborn, unspecified
	P37	Other congenital infectious and parasitic diseases
	P370	Congenital tuberculosis
	P371	Congenital toxoplasmosis
	P372	Neonatal (disseminated) listeriosis
	P373	Congenital falciparum malaria
	P374	Other congenital malaria
	P375	Neonatal candidiasis
	P378	Other specified congenital infectious and parasitic diseases
	P379	Congenital infectious and parasitic disease, unspecified
	P38*	Omphalitis of newborn with or without mild haemorrhage
	P39	Other infections specific to the perinatal period
	P390	Neonatal infective mastitis
	P391	Neonatal conjunctivitis and dacryocystitis
	P392	Intra-amniotic infection of fetus, not elsewhere classified
	P393	Neonatal urinary tract infection
	P394	Neonatal skin infection
	P398	Other specified infections specific to the perinatal period
	P399	Infection specific to the perinatal period, unspecified
	R572	Septic shock
	R650	Systemic Inflammatory Response Syndrome of infectious origin without organ failure
	R651	Systemic Inflammatory Response Syndrome of infectious origin with organ failure
	Z21	Asymptomatic human immunodeficiency virus [HIV] infection status

## Sheet: Tab5
	Table S3. List of ICD-10 codes for bacterial infections
	A00*	Cholera
	A01*	Typhoid and paratyphoid fevers
	A02	Other salmonella infections
	A020	Salmonella enteritis
	A021	Salmonella sepsis
	A022	Localized salmonella infections
	A028	Other specified salmonella infections
	A029	Salmonella infection, unspecified
	A03	Shigellosis
	A030	Shigellosis due to Shigella dysenteriae
	A031	Shigellosis due to Shigella flexneri
	A032	Shigellosis due to Shigella boydii
	A033	Shigellosis due to Shigella sonnei
	A038	Other shigellosis
	A039	Shigellosis, unspecified
	A04	Other bacterial intestinal infections
	A040	Enteropathogenic Escherichia coli infection
	A041	Enterotoxigenic Escherichia coli infection
	A042	Enteroinvasive Escherichia coli infection
	A043	Enterohaemorrhagic Escherichia coli infection
	A044	Other intestinal Escherichia coli infections
	A045	Campylobacter enteritis
	A046	Enteritis due to Yersinia enterocolitica
	A047	Enterocolitis due to Clostridium difficile
	A048	Other specified bacterial intestinal infections
	A049	Bacterial intestinal infection, unspecified
	A05	Other bacterial foodborne intoxications, not elsewhere classified
	A050	Foodborne staphylococcal intoxication
	A051	Botulism
	A052	Foodborne Clostridium perfringens [Clostridium welchii] intoxication
	A053	Foodborne Vibrio parahaemolyticus intoxication
	A054	Foodborne Bacillus cereus intoxication
	A058	Other specified bacterial foodborne intoxications
	A059	Bacterial foodborne intoxication, unspecified
	A09*	Other gastroenteritis and colitis of infectious and unspecified origin
	A15*	Respiratory tuberculosis, bacteriologically and histologically confirmed
	A16*	Respiratory tuberculosis, not confirmed bacteriologically or histologically
	A17	Tuberculosis of nervous system
	A170	Tuberculous meningitis
	A171	Meningeal tuberculoma
	A178	Other tuberculosis of nervous system
	A179	Tuberculosis of nervous system, unspecified
	A18*	Tuberculosis of other organs
	A19*	Miliary tuberculosis
	A20	Plague
	A200	Bubonic plague
	A201	Cellulocutaneous plague
	A202	Pneumonic plague
	A203	Plague meningitis
	A207	Septicaemic plague
	A208	Other forms of plague
	A209	Plague, unspecified
	A21	Tularaemia
	A210	Ulceroglandular tularaemia
	A211	Oculoglandular tularaemia
	A212	Pulmonary tularaemia
	A213	Gastrointestinal tularaemia
	A217	Generalized tularaemia
	A218	Other forms of tularaemia
	A219	Tularaemia, unspecified
	A22	Anthrax
	A220	Cutaneous anthrax
	A221	Pulmonary anthrax
	A222	Gastrointestinal anthrax
	A227	Anthrax sepsis
	A228	Other forms of anthrax
	A229	Anthrax, unspecified
	A23	Brucellosis
	A230	Brucellosis due to Brucella melitensis
	A231	Brucellosis due to Brucella abortus
	A232	Brucellosis due to Brucella suis
	A233	Brucellosis due to Brucella canis
	A238	Other brucellosis
	A239	Brucellosis, unspecified
	A24	Glanders and melioidosis
	A240	Glanders
	A241	Acute and fulminating melioidosis
	A242	Subacute and chronic melioidosis
	A243	Other melioidosis
	A25	Rat-bite fevers
	A250	Spirillosis
	A251	Streptobacillosis
	A259	Rat-bite fever, unspecified
	A26	Erysipeloid
	A260	Cutaneous erysipeloid
	A267	Erysipelothrix sepsis
	A268	Other forms of erysipeloid
	A269	Erysipeloid, unspecified
	A27*	Leptospirosis
	A28	Other zoonotic bacterial diseases, not elsewhere classified
	A280	Pasteurellosis
	A281	Cat-scratch disease
	A282	Extraintestinal yersiniosis
	A288	Other specified zoonotic bacterial diseases, not elsewhere classified
	A289	Zoonotic bacterial disease, unspecified
	A30*	Leprosy [Hansen disease]
	A31*	Infection due to other mycobacteria
	A32	Listeriosis
	A320	Cutaneous listeriosis
	A321	Listerial meningitis and meningoencephalitis
	A327	Listerial sepsis
	A328	Other forms of listeriosis
	A329	Listeriosis, unspecified
	A33*	Tetanus neonatorum
	A34*	Obstetrical tetanus
	A35*	Other tetanus
	A36*	Diphtheria
	A37*	Whooping cough
	A38*	Scarlet fever
	A39	Meningococcal infection
	A390	Meningococcal meningitis
	A391	Waterhouse-Friderichsen syndrome
	A392	Acute meningococcaemia
	A393	Chronic meningococcaemia
	A394	Meningococcaemia, unspecified
	A395	Meningococcal heart disease
	A398	Other meningococcal infections
	A399	Meningococcal infection, unspecified
	A40	Streptococcal sepsis
	A400	Sepsis due to streptococcus, group A
	A401	Sepsis due to streptococcus, group B
	A402	Sepsis due to streptococcus, group D
	A403	Sepsis due to Streptococcus pneumoniae
	A408	Other streptococcal sepsis
	A409	Streptococcal sepsis, unspecified
	A41	Other sepsis
	A410	Sepsis due to Staphylococcus aureus
	A411	Sepsis due to other specified staphylococcus
	A412	Sepsis due to unspecified staphylococcus
	A413	Sepsis due to Haemophilus influenzae
	A414	Sepsis due to anaerobes
	A415	Sepsis due to other Gram-negative organisms
	A418	Other specified sepsis
	A419	Sepsis, unspecified
	A42	Actinomycosis
	A420	Pulmonary actinomycosis
	A421	Abdominal actinomycosis
	A422	Cervicofacial actinomycosis
	A427	Actinomycotic sepsis
	A428	Other forms of actinomycosis
	A429	Actinomycosis, unspecified
	A43	Nocardiosis
	A430	Pulmonary nocardiosis
	A431	Cutaneous nocardiosis
	A438	Other forms of nocardiosis
	A44	Bartonellosis
	A440	Systemic bartonellosis
	A441	Cutaneous and mucocutaneous bartonellosis
	A448	Other forms of bartonellosis
	A449	Bartonellosis, unspecified
	A46*	Erysipelas
	A480	Gas gangrene
	A481	Legionnaires disease
	A482	Nonpneumonic Legionnaires disease [Pontiac fever]
	A483	Toxic shock syndrome
	A484	Brazilian purpuric fever
	A488	Other specified bacterial diseases
	A49	Bacterial infection of unspecified site
	A490	Staphylococcal infection, unspecified site
	A491	Streptococcal infection, unspecified site
	A492	Haemophilus influenzae infection, unspecified site
	A493	Mycoplasma infection, unspecified site
	A498	Other bacterial infections of unspecified site
	A499	Bacterial infection, unspecified
	A50	Congenital syphilis
	A500	Early congenital syphilis, symptomatic
	A501	Early congenital syphilis, latent
	A502	Early congenital syphilis, unspecified
	A503	Late congenital syphilitic oculopathy
	A504	Late congenital neurosyphilis [juvenile neurosyphilis]
	A505	Other late congenital syphilis, symptomatic
	A506	Late congenital syphilis, latent
	A507	Late congenital syphilis, unspecified
	A509	Congenital syphilis, unspecified
	A51	Early syphilis
	A510	Primary genital syphilis
	A511	Primary anal syphilis
	A512	Primary syphilis of other sites
	A513	Secondary syphilis of skin and mucous membranes
	A514	Other secondary syphilis
	A515	Early syphilis, latent
	A519	Early syphilis, unspecified
	A52	Late syphilis
	A520	Cardiovascular syphilis
	A521	Symptomatic neurosyphilis
	A522	Asymptomatic neurosyphilis
	A523	Neurosyphilis, unspecified
	A527	Other symptomatic late syphilis
	A528	Late syphilis, latent
	A529	Late syphilis, unspecified
	A53*	Other and unspecified syphilis
	A54	Gonococcal infection
	A54*	Gonococcal infection
	A540	Gonococcal infection of lower genitourinary tract without periurethral or accessory gland abscess
	A541	Gonococcal infection of lower genitourinary tract with periurethral and accessory gland abscess
	A542	Gonococcal pelviperitonitis and other gonococcal genitourinary infections
	A543	Gonococcal infection of eye
	A544	Gonococcal infection of musculoskeletal system
	A545	Gonococcal pharyngitis
	A546	Gonococcal infection of anus and rectum
	A548	Other gonococcal infections
	A549	Gonococcal infection, unspecified
	A55*	Chlamydial lymphogranuloma (venereum)
	A560	Chlamydial infection of lower genitourinary tract
	A561	Chlamydial infection of pelviperitoneum and other genitourinary organs
	A562	Chlamydial infection of genitourinary tract, unspecified
	A563	Chlamydial infection of anus and rectum
	A564	Chlamydial infection of pharynx
	A568	Sexually transmitted chlamydial infection of other sites
	A57*	Chancroid
	A58*	Granuloma inguinale
	A64*	Unspecified sexually transmitted disease
	A65*	Nonvenereal syphilis
	A66*	Yaws
	A67*	Pinta [carate]
	A68*	Relapsing fevers
	A69	Other spirochaetal infections
	A690	Necrotizing ulcerative stomatitis
	A691	Other Vincent infections
	A692	Lyme disease
	A698	Other specified spirochaetal infections
	A699	Spirochaetal infection, unspecified
	A70*	Chlamydia psittaci infection
	A71*	Trachoma
	A740	Chlamydial conjunctivitis
	A748	Other chlamydial diseases
	A749	Chlamydial infection, unspecified
	A75	Typhus fever
	A750	Epidemic louse-borne typhus fever due to Rickettsia prowazekii
	A751	Recrudescent typhus [Brill disease]
	A752	Typhus fever due to Rickettsia typhi
	A753	Typhus fever due to Rickettsia tsutsugamushi
	A759	Typhus fever, unspecified
	A77	Spotted fever [tick-borne rickettsioses]
	A770	Spotted fever due to Rickettsia rickettsii
	A771	Spotted fever due to Rickettsia conorii
	A772	Spotted fever due to Rickettsia sibirica
	A773	Spotted fever due to Rickettsia australis
	A778	Other spotted fevers
	A779	Spotted fever, unspecified
	A78*	Q fever
	A79	Other rickettsioses
	A790	Trench fever
	A791	Rickettsialpox due to Rickettsia akari
	A798	Other specified rickettsioses
	A799	Rickettsiosis, unspecified
	B471	Actinomycetoma
	B95*	Streptococcus and staphylococcus as the cause of diseases classified to other chapters
	B960	Mycoplasma pneumoniae [M. pneumoniae] as the cause of diseases classified to other chapters
	B961	Klebsiella pneumoniae [K. pneumoniae] as the cause of diseases classified to other chapters
	B962	Escherichia coli [E. coli] as the cause of diseases classified to other chapters
	B963	Haemophilus influenzae [H. influenzae] as the cause of diseases classified to other chapters
	B964	Proteus (mirabilis)(morganii) as the cause of diseases classified to other chapters
	B965	Pseudomonas (aeruginosa) as the cause of diseases classified to other chapters
	B966	Bacillus fragilis [B. fragilis] as the cause of diseases classified to other chapters
	B967	Clostridium perfringens [C. perfringens] as the cause of diseases classified to other chapters
	B968	Other specified bacterial agents as the cause of diseases classified to other chapters
	B980	Helicobacter pylori [H.pylori] as the cause of diseases classified to other chapters
	B981	Vibrio vulnificus as the cause of diseases classified to other chapters
	D733	Abscess of spleen
	E321	Abscess of thymus
	G00	Bacterial meningitis, not elsewhere classified
	G000	Haemophilus meningitis
	G001	Pneumococcal meningitis
	G002	Streptococcal meningitis
	G003	Staphylococcal meningitis
	G008	Other bacterial meningitis
	G009	Bacterial meningitis, unspecified
	G01*	Meningitis in bacterial diseases classified elsewhere
	G042	Bacterial meningoencephalitis and meningomyelitis, not elsewhere classified
	G050	Encephalitis, myelitis and encephalomyelitis in bacterial diseases classified elsewhere
	G06*	Intracranial and intraspinal abscess and granuloma
	H00*	Hordeolum and chalazion
	H010	Blepharitis
	H050	Acute inflammation of orbit
	H100	Mucopurulent conjunctivitis
	H105	Blepharoconjunctivitis
	H440	Purulent endophthalmitis
	H600	Abscess of external ear
	H601	Cellulitis of external ear
	H602	Malignant otitis externa
	H603	Other infective otitis externa
	H620	Otitis externa in bacterial diseases classified elsewhere
	H623	Otitis externa in other infectious and parasitic diseases classified elsewhere
	H660	Acute suppurative otitis media
	H670	Otitis media in bacterial diseases classified elsewhere
	H700	Acute mastoiditis
	I320	Pericarditis in bacterial diseases classified elsewhere
	I330	Acute and subacute infective endocarditis
	I410	Myocarditis in bacterial diseases classified elsewhere
	I520	Other heart disorders in bacterial diseases classified elsewhere
	J010	Acute maxillary sinusitis
	J02	Acute pharyngitis
	J020	Streptococcal pharyngitis
	J028	Acute pharyngitis due to other specified organisms
	J029	Acute pharyngitis, unspecified
	J03	Acute tonsillitis
	J030	Streptococcal tonsillitis
	J038	Acute tonsillitis due to other specified organisms
	J039	Acute tonsillitis, unspecified
	J04*	Acute laryngitis and tracheitis
	J051	Acute epiglottitis
	J13*	Pneumonia due to Streptococcus pneumoniae
	J14*	Pneumonia due to Haemophilus influenzae
	J15	Bacterial pneumonia, not elsewhere classified
	J150	Pneumonia due to Klebsiella pneumoniae
	J151	Pneumonia due to Pseudomonas
	J152	Pneumonia due to staphylococcus
	J153	Pneumonia due to streptococcus, group B
	J154	Pneumonia due to other streptococci
	J155	Pneumonia due to Escherichia coli
	J156	Pneumonia due to other aerobic Gram-negative bacteria
	J157	Pneumonia due to Mycoplasma pneumoniae
	J158	Other bacterial pneumonia
	J159	Bacterial pneumonia, unspecified
	J16	Pneumonia due to other infectious organisms, not elsewhere classified
	J160	Chlamydial pneumonia
	J168	Pneumonia due to other specified infectious organisms
	J170	Pneumonia in bacterial diseases classified elsewhere
	J178	Pneumonia in other diseases classified elsewhere
	J18*	Pneumonia, organism unspecified
	J200	Acute bronchitis due to Mycoplasma pneumoniae
	J201	Acute bronchitis due to Haemophilus influenzae
	J202	Acute bronchitis due to streptococcus
	J22*	Unspecified acute lower respiratory infection
	J36*	Peritonsillar abscess
	J390	Retropharyngeal and parapharyngeal abscess
	J391	Other abscess of pharynx
	J851	Abscess of lung with pneumonia
	J852	Abscess of lung without pneumonia
	J853	Abscess of mediastinum
	J86*	Pyothorax
	K02*	Dental caries
	K044	Acute apical periodontitis of pulpal origin
	K045	Chronic apical periodontitis
	K046	Periapical abscess with sinus
	K047	Periapical abscess without sinus
	K050	Acute gingivitis
	K052	Acute periodontitis
	K053	Chronic periodontitis
	K054	Periodontosis
	K113	Abscess of salivary gland
	K122	Cellulitis and abscess of mouth
	K230	Tuberculous oesophagitis
	K35*	Acute appendicitis
	K570	Diverticular disease of small intestine with perforation and abscess
	K572	Diverticular disease of large intestine with perforation and abscess
	K574	Diverticular disease of both small and large intestine with perforation and abscess
	K578	Diverticular disease of intestine, part unspecified, with perforation and abscess
	K61*	Abscess of anal and rectal regions
	K630	Abscess of intestine
	K650	Acute peritonitis
	K670	Chlamydial peritonitis
	K671	Gonococcal peritonitis
	K672	Syphilitic peritonitis
	K673	Tuberculous peritonitis
	K750	Abscess of liver
	L00*	Staphylococcal scalded skin syndrome
	L01*	Impetigo
	L02*	Cutaneous abscess, furuncle and carbuncle
	L03*	Cellulitis
	L04*	Acute lymphadenitis
	L05*	Pilonidal cyst
	L08*	Other local infections of skin and subcutaneous tissue
	L701	Acne conglobata
	M00	Pyogenic arthritis
	M000	Staphylococcal arthritis and polyarthritis
	M001	Pneumococcal arthritis and polyarthritis
	M002	Other streptococcal arthritis and polyarthritis
	M008	Arthritis and polyarthritis due to other specified bacterial agents
	M009	Pyogenic arthritis, unspecified
	M010	Meningococcal arthritis
	M011	Tuberculous arthritis
	M012	Arthritis in Lyme disease
	M013	Arthritis in other bacterial diseases classified elsewhere
	M462	Osteomyelitis of vertebra
	M463	Infection of intervertebral disc (pyogenic)
	M465	Other infective spondylopathies
	M490	Tuberculosis of spine
	M491	Brucella spondylitis
	M492	Enterobacterial spondylitis
	M630	Myositis in bacterial diseases classified elsewhere
	M650	Abscess of tendon sheath
	M651	Other infective (teno)synovitis
	M710	Abscess of bursa
	M711	Other infective bursitis
	M726	Necrotizing fasciitis
	M730	Gonococcal bursitis
	M731	Syphilitic bursitis
	M86*	Osteomyelitis
	M860	Acute haematogenous osteomyelitis
	M861	Other acute osteomyelitis
	M862	Subacute osteomyelitis
	M863	Chronic multifocal osteomyelitis
	M864	Chronic osteomyelitis with draining sinus
	M865	Other chronic haematogenous osteomyelitis
	M866	Other chronic osteomyelitis
	M868	Other osteomyelitis
	M869	Osteomyelitis, unspecified
	N10*	Acute tubulo-interstitial nephritis
	N136	Pyonephrosis
	N151	Renal and perinephric abscess
	N290	Late syphilis of kidney
	N300	Acute cystitis
	N340	Urethral abscess
	N390	Urinary tract infection, site not specified
	N410	Acute prostatitis
	N412	Abscess of prostate
	N45*	Orchitis and epididymitis
	N61*	Inflammatory disorders of breast
	N700	Acute salpingitis and oophoritis
	N710	Acute inflammatory disease of uterus
	N730	Acute parametritis and pelvic cellulitis
	N733	Female acute pelvic peritonitis
	N740	Tuberculous infection of cervix uteri
	N741	Female tuberculous pelvic inflammatory disease
	N742	Female syphilitic pelvic inflammatory disease
	N743	Female gonococcal pelvic inflammatory disease
	N744	Female chlamydial pelvic inflammatory disease
	N751	Abscess of Bartholin gland
	N760	Acute vaginitis
	N764	Abscess of vulva
	O030	Spontaneous abortion: Incomplete, complicated by genital tract and pelvic infection
	O035	Spontaneous abortion: Complete or unspecified, complicated by genital tract and pelvic infection
	O040	Medical abortion: Incomplete, complicated by genital tract and pelvic infection
	O045	Medical abortion: Complete or unspecified, complicated by genital tract and pelvic infection
	O050	Other abortion: Incomplete, complicated by genital tract and pelvic infection
	O055	Other abortion: Complete or unspecified, complicated by genital tract and pelvic infection
	O060	Unspecified abortion: Incomplete, complicated by genital tract and pelvic infection
	O065	Unspecified abortion: Complete or unspecified, complicated by genital tract and pelvic infection
	O070	Failed medical abortion, complicated by genital tract and pelvic infection
	O075	Other and unspecified failed attempted abortion, complicated by genital tract and pelvic infection
	O080	Genital tract and pelvic infection following abortion and ectopic and molar pregnancy
	O230	Infections of kidney in pregnancy
	O231	Infections of bladder in pregnancy
	O232	Infections of urethra in pregnancy
	O233	Infections of other parts of urinary tract in pregnancy
	O234	Unspecified infection of urinary tract in pregnancy
	O235	Infections of the genital tract in pregnancy
	O239	Other and unspecified genitourinary tract infection in pregnancy
	O753	Other infection during labour
	O85*	Puerperal sepsis
	O86*	Other puerperal infections
	O910	Infection of nipple associated with childbirth
	O911	Abscess of breast associated with childbirth
	O980	Tuberculosis complicating pregnancy, childbirth and the puerperium
	O981	Syphilis complicating pregnancy, childbirth and the puerperium
	O982	Gonorrhoea complicating pregnancy, childbirth and the puerperium
	O983	Other infections with a predominantly sexual mode of transmission complicating pregnancy, childbirth and the puerperium
	O988	Other maternal infectious and parasitic diseases complicating pregnancy, childbirth and the puerperium
	O989	Unspecified maternal infectious or parasitic disease complicating pregnancy, childbirth and the puerperium
	P23	Congenital pneumonia
	P231	Congenital pneumonia due to Chlamydia
	P232	Congenital pneumonia due to staphylococcus
	P233	Congenital pneumonia due to streptococcus, group B
	P234	Congenital pneumonia due to Escherichia coli
	P235	Congenital pneumonia due to Pseudomonas
	P236	Congenital pneumonia due to other bacterial agents
	P239	Congenital pneumonia, unspecified
	P36	Bacterial sepsis of newborn
	P360	Sepsis of newborn due to streptococcus, group B
	P361	Sepsis of newborn due to other and unspecified streptococci
	P362	Sepsis of newborn due to Staphylococcus aureus
	P363	Sepsis of newborn due to other and unspecified staphylococci
	P364	Sepsis of newborn due to Escherichia coli
	P365	Sepsis of newborn due to anaerobes
	P368	Other bacterial sepsis of newborn
	P369	Bacterial sepsis of newborn, unspecified
	P370	Congenital tuberculosis
	P372	Neonatal (disseminated) listeriosis
	P38*	Omphalitis of newborn with or without mild haemorrhage
	P390	Neonatal infective mastitis
	P391	Neonatal conjunctivitis and dacryocystitis
	P392	Intra-amniotic infection of fetus, not elsewhere classified
	P393	Neonatal urinary tract infection
	P394	Neonatal skin infection

## Sheet: Tab6
	Table S4. List of ICD-10 codes for invasive bacterial infections
	A01*	Typhoid and paratyphoid fevers
	A02	Other salmonella infections
	A020	Salmonella enteritis
	A021	Salmonella sepsis
	A022	Localized salmonella infections
	A028	Other specified salmonella infections
	A029	Salmonella infection, unspecified
	A03	Shigellosis
	A030	Shigellosis due to Shigella dysenteriae
	A031	Shigellosis due to Shigella flexneri
	A032	Shigellosis due to Shigella boydii
	A033	Shigellosis due to Shigella sonnei
	A038	Other shigellosis
	A039	Shigellosis, unspecified
	A15*	Respiratory tuberculosis, bacteriologically and histologically confirmed
	A16*	Respiratory tuberculosis, not confirmed bacteriologically or histologically
	A17	Tuberculosis of nervous system
	A170	Tuberculous meningitis
	A171	Meningeal tuberculoma
	A178	Other tuberculosis of nervous system
	A179	Tuberculosis of nervous system, unspecified
	A18*	Tuberculosis of other organs
	A19*	Miliary tuberculosis
	A20	Plague
	A200	Bubonic plague
	A201	Cellulocutaneous plague
	A202	Pneumonic plague
	A203	Plague meningitis
	A207	Septicaemic plague
	A208	Other forms of plague
	A209	Plague, unspecified
	A21	Tularaemia
	A210	Ulceroglandular tularaemia
	A211	Oculoglandular tularaemia
	A212	Pulmonary tularaemia
	A213	Gastrointestinal tularaemia
	A217	Generalized tularaemia
	A218	Other forms of tularaemia
	A219	Tularaemia, unspecified
	A22	Anthrax
	A220	Cutaneous anthrax
	A221	Pulmonary anthrax
	A222	Gastrointestinal anthrax
	A227	Anthrax sepsis
	A228	Other forms of anthrax
	A229	Anthrax, unspecified
	A23	Brucellosis
	A230	Brucellosis due to Brucella melitensis
	A231	Brucellosis due to Brucella abortus
	A232	Brucellosis due to Brucella suis
	A233	Brucellosis due to Brucella canis
	A238	Other brucellosis
	A239	Brucellosis, unspecified
	A24	Glanders and melioidosis
	A240	Glanders
	A241	Acute and fulminating melioidosis
	A242	Subacute and chronic melioidosis
	A243	Other melioidosis
	A25	Rat-bite fevers
	A250	Spirillosis
	A251	Streptobacillosis
	A259	Rat-bite fever, unspecified
	A267	Erysipelothrix sepsis
	A268	Other forms of erysipeloid
	A27*	Leptospirosis
	A28	Other zoonotic bacterial diseases, not elsewhere classified
	A280	Pasteurellosis
	A281	Cat-scratch disease
	A282	Extraintestinal yersiniosis
	A288	Other specified zoonotic bacterial diseases, not elsewhere classified
	A289	Zoonotic bacterial disease, unspecified
	A30*	Leprosy [Hansen disease]
	A31*	Infection due to other mycobacteria
	A32	Listeriosis
	A320	Cutaneous listeriosis
	A321	Listerial meningitis and meningoencephalitis
	A327	Listerial sepsis
	A328	Other forms of listeriosis
	A329	Listeriosis, unspecified
	A33*	Tetanus neonatorum
	A34*	Obstetrical tetanus
	A35*	Other tetanus
	A36*	Diphtheria
	A38*	Scarlet fever
	A39	Meningococcal infection
	A390	Meningococcal meningitis
	A391	Waterhouse-Friderichsen syndrome
	A392	Acute meningococcaemia
	A393	Chronic meningococcaemia
	A394	Meningococcaemia, unspecified
	A395	Meningococcal heart disease
	A398	Other meningococcal infections
	A399	Meningococcal infection, unspecified
	A40	Streptococcal sepsis
	A400	Sepsis due to streptococcus, group A
	A401	Sepsis due to streptococcus, group B
	A402	Sepsis due to streptococcus, group D
	A403	Sepsis due to Streptococcus pneumoniae
	A408	Other streptococcal sepsis
	A409	Streptococcal sepsis, unspecified
	A41	Other sepsis
	A410	Sepsis due to Staphylococcus aureus
	A411	Sepsis due to other specified staphylococcus
	A412	Sepsis due to unspecified staphylococcus
	A413	Sepsis due to Haemophilus influenzae
	A414	Sepsis due to anaerobes
	A415	Sepsis due to other Gram-negative organisms
	A418	Other specified sepsis
	A419	Sepsis, unspecified
	A42	Actinomycosis
	A420	Pulmonary actinomycosis
	A421	Abdominal actinomycosis
	A422	Cervicofacial actinomycosis
	A427	Actinomycotic sepsis
	A428	Other forms of actinomycosis
	A429	Actinomycosis, unspecified
	A43	Nocardiosis
	A430	Pulmonary nocardiosis
	A431	Cutaneous nocardiosis
	A438	Other forms of nocardiosis
	A44	Bartonellosis
	A440	Systemic bartonellosis
	A441	Cutaneous and mucocutaneous bartonellosis
	A448	Other forms of bartonellosis
	A449	Bartonellosis, unspecified
	A46*	Erysipelas
	A480	Gas gangrene
	A481	Legionnaires disease
	A483	Toxic shock syndrome
	A484	Brazilian purpuric fever
	A488	Other specified bacterial diseases
	A490	Staphylococcal infection, unspecified site
	A491	Streptococcal infection, unspecified site
	A492	Haemophilus influenzae infection, unspecified site
	A498	Other bacterial infections of unspecified site
	A499	Bacterial infection, unspecified
	A50	Congenital syphilis
	A500	Early congenital syphilis, symptomatic
	A501	Early congenital syphilis, latent
	A502	Early congenital syphilis, unspecified
	A503	Late congenital syphilitic oculopathy
	A504	Late congenital neurosyphilis [juvenile neurosyphilis]
	A505	Other late congenital syphilis, symptomatic
	A506	Late congenital syphilis, latent
	A507	Late congenital syphilis, unspecified
	A509	Congenital syphilis, unspecified
	A51	Early syphilis
	A510	Primary genital syphilis
	A511	Primary anal syphilis
	A512	Primary syphilis of other sites
	A513	Secondary syphilis of skin and mucous membranes
	A514	Other secondary syphilis
	A515	Early syphilis, latent
	A519	Early syphilis, unspecified
	A52	Late syphilis
	A520	Cardiovascular syphilis
	A521	Symptomatic neurosyphilis
	A522	Asymptomatic neurosyphilis
	A523	Neurosyphilis, unspecified
	A527	Other symptomatic late syphilis
	A528	Late syphilis, latent
	A529	Late syphilis, unspecified
	A53*	Other and unspecified syphilis
	A541	Gonococcal infection of lower genitourinary tract with periurethral and accessory gland abscess
	A542	Gonococcal pelviperitonitis and other gonococcal genitourinary infections
	A544	Gonococcal infection of musculoskeletal system
	A548	Other gonococcal infections
	A55*	Chlamydial lymphogranuloma (venereum)
	A561	Chlamydial infection of pelviperitoneum and other genitourinary organs
	A65*	Nonvenereal syphilis
	A66*	Yaws
	A67*	Pinta [carate]
	A68*	Relapsing fevers
	A69	Other spirochaetal infections
	A690	Necrotizing ulcerative stomatitis
	A691	Other Vincent infections
	A692	Lyme disease
	A698	Other specified spirochaetal infections
	A699	Spirochaetal infection, unspecified
	A70*	Chlamydia psittaci infection
	A75	Typhus fever
	A750	Epidemic louse-borne typhus fever due to Rickettsia prowazekii
	A751	Recrudescent typhus [Brill disease]
	A752	Typhus fever due to Rickettsia typhi
	A753	Typhus fever due to Rickettsia tsutsugamushi
	A759	Typhus fever, unspecified
	A77	Spotted fever [tick-borne rickettsioses]
	A770	Spotted fever due to Rickettsia rickettsii
	A771	Spotted fever due to Rickettsia conorii
	A772	Spotted fever due to Rickettsia sibirica
	A773	Spotted fever due to Rickettsia australis
	A778	Other spotted fevers
	A779	Spotted fever, unspecified
	A78*	Q fever
	A79	Other rickettsioses
	A790	Trench fever
	A791	Rickettsialpox due to Rickettsia akari
	A798	Other specified rickettsioses
	A799	Rickettsiosis, unspecified
	B471	Actinomycetoma
	B95*	Streptococcus and staphylococcus as the cause of diseases classified to other chapters
	B961	Klebsiella pneumoniae [K. pneumoniae] as the cause of diseases classified to other chapters
	B962	Escherichia coli [E. coli] as the cause of diseases classified to other chapters
	B963	Haemophilus influenzae [H. influenzae] as the cause of diseases classified to other chapters
	B964	Proteus (mirabilis)(morganii) as the cause of diseases classified to other chapters
	B965	Pseudomonas (aeruginosa) as the cause of diseases classified to other chapters
	B966	Bacillus fragilis [B. fragilis] as the cause of diseases classified to other chapters
	B967	Clostridium perfringens [C. perfringens] as the cause of diseases classified to other chapters
	B968	Other specified bacterial agents as the cause of diseases classified to other chapters
	B981	Vibrio vulnificus as the cause of diseases classified to other chapters
	D733	Abscess of spleen
	E321	Abscess of thymus
	G00	Bacterial meningitis, not elsewhere classified
	G000	Haemophilus meningitis
	G001	Pneumococcal meningitis
	G002	Streptococcal meningitis
	G003	Staphylococcal meningitis
	G008	Other bacterial meningitis
	G009	Bacterial meningitis, unspecified
	G01*	Meningitis in bacterial diseases classified elsewhere
	G042	Bacterial meningoencephalitis and meningomyelitis, not elsewhere classified
	G050	Encephalitis, myelitis and encephalomyelitis in bacterial diseases classified elsewhere
	G06*	Intracranial and intraspinal abscess and granuloma
	H050	Acute inflammation of orbit
	H440	Purulent endophthalmitis
	H600	Abscess of external ear
	H601	Cellulitis of external ear
	H602	Malignant otitis externa
	H700	Acute mastoiditis
	I320	Pericarditis in bacterial diseases classified elsewhere
	I330	Acute and subacute infective endocarditis
	I410	Myocarditis in bacterial diseases classified elsewhere
	I520	Other heart disorders in bacterial diseases classified elsewhere
	J051	Acute epiglottitis
	J13*	Pneumonia due to Streptococcus pneumoniae
	J14*	Pneumonia due to Haemophilus influenzae
	J15	Bacterial pneumonia, not elsewhere classified
	J150	Pneumonia due to Klebsiella pneumoniae
	J151	Pneumonia due to Pseudomonas
	J152	Pneumonia due to staphylococcus
	J153	Pneumonia due to streptococcus, group B
	J154	Pneumonia due to other streptococci
	J155	Pneumonia due to Escherichia coli
	J156	Pneumonia due to other aerobic Gram-negative bacteria
	J157	Pneumonia due to Mycoplasma pneumoniae
	J158	Other bacterial pneumonia
	J159	Bacterial pneumonia, unspecified
	J16	Pneumonia due to other infectious organisms, not elsewhere classified
	J160	Chlamydial pneumonia
	J168	Pneumonia due to other specified infectious organisms
	J170	Pneumonia in bacterial diseases classified elsewhere
	J178	Pneumonia in other diseases classified elsewhere
	J18*	Pneumonia, organism unspecified
	J36*	Peritonsillar abscess
	J390	Retropharyngeal and parapharyngeal abscess
	J391	Other abscess of pharynx
	J851	Abscess of lung with pneumonia
	J852	Abscess of lung without pneumonia
	J853	Abscess of mediastinum
	J86*	Pyothorax
	K122	Cellulitis and abscess of mouth
	K230	Tuberculous oesophagitis
	K35*	Acute appendicitis
	K570	Diverticular disease of small intestine with perforation and abscess
	K572	Diverticular disease of large intestine with perforation and abscess
	K574	Diverticular disease of both small and large intestine with perforation and abscess
	K578	Diverticular disease of intestine, part unspecified, with perforation and abscess
	K61*	Abscess of anal and rectal regions
	K630	Abscess of intestine
	K650	Acute peritonitis
	K670	Chlamydial peritonitis
	K671	Gonococcal peritonitis
	K672	Syphilitic peritonitis
	K673	Tuberculous peritonitis
	K750	Abscess of liver
	M00	Pyogenic arthritis
	M000	Staphylococcal arthritis and polyarthritis
	M001	Pneumococcal arthritis and polyarthritis
	M002	Other streptococcal arthritis and polyarthritis
	M008	Arthritis and polyarthritis due to other specified bacterial agents
	M009	Pyogenic arthritis, unspecified
	M010	Meningococcal arthritis
	M011	Tuberculous arthritis
	M012	Arthritis in Lyme disease
	M013	Arthritis in other bacterial diseases classified elsewhere
	M462	Osteomyelitis of vertebra
	M463	Infection of intervertebral disc (pyogenic)
	M465	Other infective spondylopathies
	M490	Tuberculosis of spine
	M491	Brucella spondylitis
	M492	Enterobacterial spondylitis
	M630	Myositis in bacterial diseases classified elsewhere
	M650	Abscess of tendon sheath
	M651	Other infective (teno)synovitis
	M710	Abscess of bursa
	M711	Other infective bursitis
	M726	Necrotizing fasciitis
	M730	Gonococcal bursitis
	M731	Syphilitic bursitis
	M86*	Osteomyelitis
	M860	Acute haematogenous osteomyelitis
	M861	Other acute osteomyelitis
	M862	Subacute osteomyelitis
	M863	Chronic multifocal osteomyelitis
	M864	Chronic osteomyelitis with draining sinus
	M865	Other chronic haematogenous osteomyelitis
	M866	Other chronic osteomyelitis
	M868	Other osteomyelitis
	M869	Osteomyelitis, unspecified
	N10*	Acute tubulo-interstitial nephritis
	N136	Pyonephrosis
	N151	Renal and perinephric abscess
	N290	Late syphilis of kidney
	N340	Urethral abscess
	N412	Abscess of prostate
	N45*	Orchitis and epididymitis
	N61*	Inflammatory disorders of breast
	N700	Acute salpingitis and oophoritis
	N710	Acute inflammatory disease of uterus
	N730	Acute parametritis and pelvic cellulitis
	N733	Female acute pelvic peritonitis
	N740	Tuberculous infection of cervix uteri
	N741	Female tuberculous pelvic inflammatory disease
	N742	Female syphilitic pelvic inflammatory disease
	N743	Female gonococcal pelvic inflammatory disease
	N744	Female chlamydial pelvic inflammatory disease
	N751	Abscess of Bartholin gland
	N764	Abscess of vulva
	O030	Spontaneous abortion: Incomplete, complicated by genital tract and pelvic infection
	O035	Spontaneous abortion: Complete or unspecified, complicated by genital tract and pelvic infection
	O040	Medical abortion: Incomplete, complicated by genital tract and pelvic infection
	O045	Medical abortion: Complete or unspecified, complicated by genital tract and pelvic infection
	O050	Other abortion: Incomplete, complicated by genital tract and pelvic infection
	O055	Other abortion: Complete or unspecified, complicated by genital tract and pelvic infection
	O060	Unspecified abortion: Incomplete, complicated by genital tract and pelvic infection
	O065	Unspecified abortion: Complete or unspecified, complicated by genital tract and pelvic infection
	O070	Failed medical abortion, complicated by genital tract and pelvic infection
	O075	Other and unspecified failed attempted abortion, complicated by genital tract and pelvic infection
	O080	Genital tract and pelvic infection following abortion and ectopic and molar pregnancy
	O230	Infections of kidney in pregnancy
	O753	Other infection during labour
	O85*	Puerperal sepsis
	O911	Abscess of breast associated with childbirth
	O980	Tuberculosis complicating pregnancy, childbirth and the puerperium
	O981	Syphilis complicating pregnancy, childbirth and the puerperium
	P23	Congenital pneumonia
	P231	Congenital pneumonia due to Chlamydia
	P232	Congenital pneumonia due to staphylococcus
	P233	Congenital pneumonia due to streptococcus, group B
	P234	Congenital pneumonia due to Escherichia coli
	P235	Congenital pneumonia due to Pseudomonas
	P236	Congenital pneumonia due to other bacterial agents
	P239	Congenital pneumonia, unspecified
	P36	Bacterial sepsis of newborn
	P360	Sepsis of newborn due to streptococcus, group B
	P361	Sepsis of newborn due to other and unspecified streptococci
	P362	Sepsis of newborn due to Staphylococcus aureus
	P363	Sepsis of newborn due to other and unspecified staphylococci
	P364	Sepsis of newborn due to Escherichia coli
	P365	Sepsis of newborn due to anaerobes
	P368	Other bacterial sepsis of newborn
	P369	Bacterial sepsis of newborn, unspecified
	P370	Congenital tuberculosis
	P372	Neonatal (disseminated) listeriosis
	P390	Neonatal infective mastitis
	P392	Intra-amniotic infection of fetus, not elsewhere classified
	P393	Neonatal urinary tract infection

## Sheet: Tab7
	Table S5. List of ICD-10 codes for localised bacterial infections
	A00*	Cholera
	A04	Other bacterial intestinal infections
	A040	Enteropathogenic Escherichia coli infection
	A041	Enterotoxigenic Escherichia coli infection
	A042	Enteroinvasive Escherichia coli infection
	A043	Enterohaemorrhagic Escherichia coli infection
	A044	Other intestinal Escherichia coli infections
	A045	Campylobacter enteritis
	A046	Enteritis due to Yersinia enterocolitica
	A047	Enterocolitis due to Clostridium difficile
	A048	Other specified bacterial intestinal infections
	A049	Bacterial intestinal infection, unspecified
	A05	Other bacterial foodborne intoxications, not elsewhere classified
	A050	Foodborne staphylococcal intoxication
	A051	Botulism
	A052	Foodborne Clostridium perfringens [Clostridium welchii] intoxication
	A053	Foodborne Vibrio parahaemolyticus intoxication
	A054	Foodborne Bacillus cereus intoxication
	A058	Other specified bacterial foodborne intoxications
	A059	Bacterial foodborne intoxication, unspecified
	A09*	Other gastroenteritis and colitis of infectious and unspecified origin
	A26	Erysipeloid
	A260	Cutaneous erysipeloid
	A269	Erysipeloid, unspecified
	A37*	Whooping cough
	A482	Nonpneumonic Legionnaires disease [Pontiac fever]
	A54*	Gonococcal infection
	A540	Gonococcal infection of lower genitourinary tract without periurethral or accessory gland abscess
	A543	Gonococcal infection of eye
	A545	Gonococcal pharyngitis
	A546	Gonococcal infection of anus and rectum
	A560	Chlamydial infection of lower genitourinary tract
	A563	Chlamydial infection of anus and rectum
	A564	Chlamydial infection of pharynx
	A57*	Chancroid
	A58*	Granuloma inguinale
	A64*	Unspecified sexually transmitted disease
	A71*	Trachoma
	A740	Chlamydial conjunctivitis
	B980	Helicobacter pylori [H.pylori] as the cause of diseases classified to other chapters
	H00*	Hordeolum and chalazion
	H010	Blepharitis
	H100	Mucopurulent conjunctivitis
	H105	Blepharoconjunctivitis
	H603	Other infective otitis externa
	H623	Otitis externa in other infectious and parasitic diseases classified elsewhere
	H660	Acute suppurative otitis media
	H670	Otitis media in bacterial diseases classified elsewhere
	J010	Acute maxillary sinusitis
	J02	Acute pharyngitis
	J020	Streptococcal pharyngitis
	J028	Acute pharyngitis due to other specified organisms
	J029	Acute pharyngitis, unspecified
	J03	Acute tonsillitis
	J030	Streptococcal tonsillitis
	J038	Acute tonsillitis due to other specified organisms
	J039	Acute tonsillitis, unspecified
	J04*	Acute laryngitis and tracheitis
	J200	Acute bronchitis due to Mycoplasma pneumoniae
	J201	Acute bronchitis due to Haemophilus influenzae
	J202	Acute bronchitis due to streptococcus
	J22*	Unspecified acute lower respiratory infection
	K02*	Dental caries
	K044	Acute apical periodontitis of pulpal origin
	K045	Chronic apical periodontitis
	K046	Periapical abscess with sinus
	K047	Periapical abscess without sinus
	K050	Acute gingivitis
	K052	Acute periodontitis
	K053	Chronic periodontitis
	K054	Periodontosis
	K113	Abscess of salivary gland
	L00*	Staphylococcal scalded skin syndrome
	L01*	Impetigo
	L02*	Cutaneous abscess, furuncle and carbuncle
	L03*	Cellulitis
	L04*	Acute lymphadenitis
	L05*	Pilonidal cyst
	L08*	Other local infections of skin and subcutaneous tissue
	L701	Acne conglobata
	N300	Acute cystitis
	N390	Urinary tract infection, site not specified
	N410	Acute prostatitis
	N760	Acute vaginitis
	O231	Infections of bladder in pregnancy
	O232	Infections of urethra in pregnancy
	O233	Infections of other parts of urinary tract in pregnancy
	O234	Unspecified infection of urinary tract in pregnancy
	O235	Infections of the genital tract in pregnancy
	O239	Other and unspecified genitourinary tract infection in pregnancy
	O86*	Other puerperal infections
	O910	Infection of nipple associated with childbirth
	O982	Gonorrhoea complicating pregnancy, childbirth and the puerperium
	O983	Other infections with a predominantly sexual mode of transmission complicating pregnancy, childbirth and the puerperium
	O988	Other maternal infectious and parasitic diseases complicating pregnancy, childbirth and the puerperium
	O989	Unspecified maternal infectious or parasitic disease complicating pregnancy, childbirth and the puerperium
	P38*	Omphalitis of newborn with or without mild haemorrhage
	P391	Neonatal conjunctivitis and dacryocystitis
	P394	Neonatal skin infection

## Sheet: Tab8
	Table S6. List of ICD-10 codes for bacterial infections with sepsis
	A021	Salmonella sepsis
	A207	Septicaemic plague
	A217	Generalized tularaemia
	A227	Anthrax sepsis
	A327	Listerial sepsis
	A391	Waterhouse-Friderichsen syndrome
	A392	Acute meningococcaemia
	A393	Chronic meningococcaemia
	A394	Meningococcaemia, unspecified
	A40	Streptococcal sepsis
	A400	Sepsis due to streptococcus, group A
	A401	Sepsis due to streptococcus, group B
	A402	Sepsis due to streptococcus, group D
	A403	Sepsis due to Streptococcus pneumoniae
	A408	Other streptococcal sepsis
	A409	Streptococcal sepsis, unspecified
	A41	Other sepsis
	A410	Sepsis due to Staphylococcus aureus
	A411	Sepsis due to other specified staphylococcus
	A412	Sepsis due to unspecified staphylococcus
	A413	Sepsis due to Haemophilus influenzae
	A414	Sepsis due to anaerobes
	A415	Sepsis due to other Gram-negative organisms
	A418	Other specified sepsis
	A419	Sepsis, unspecified
	A427	Actinomycotic sepsis
	A440	Systemic bartonellosis
	A483	Toxic shock syndrome
	A484	Brazilian purpuric fever
	P36	Bacterial sepsis of newborn
	P360	Sepsis of newborn due to streptococcus, group B
	P361	Sepsis of newborn due to other and unspecified streptococci
	P362	Sepsis of newborn due to Staphylococcus aureus
	P363	Sepsis of newborn due to other and unspecified staphylococci
	P364	Sepsis of newborn due to Escherichia coli
	P365	Sepsis of newborn due to anaerobes
	P368	Other bacterial sepsis of newborn
	P369	Bacterial sepsis of newborn, unspecified
	P372	Neonatal (disseminated) listeriosis

## Sheet: Tab9
	Table S7. List of ICD-10 codes for bacterial infections without sepsis
	A00*	Cholera
	A01*	Typhoid and paratyphoid fevers
	A02	Other salmonella infections
	A020	Salmonella enteritis
	A022	Localized salmonella infections
	A028	Other specified salmonella infections
	A029	Salmonella infection, unspecified
	A03	Shigellosis
	A030	Shigellosis due to Shigella dysenteriae
	A031	Shigellosis due to Shigella flexneri
	A032	Shigellosis due to Shigella boydii
	A033	Shigellosis due to Shigella sonnei
	A038	Other shigellosis
	A039	Shigellosis, unspecified
	A04	Other bacterial intestinal infections
	A040	Enteropathogenic Escherichia coli infection
	A041	Enterotoxigenic Escherichia coli infection
	A042	Enteroinvasive Escherichia coli infection
	A043	Enterohaemorrhagic Escherichia coli infection
	A044	Other intestinal Escherichia coli infections
	A045	Campylobacter enteritis
	A046	Enteritis due to Yersinia enterocolitica
	A047	Enterocolitis due to Clostridium difficile
	A048	Other specified bacterial intestinal infections
	A049	Bacterial intestinal infection, unspecified
	A05	Other bacterial foodborne intoxications, not elsewhere classified
	A050	Foodborne staphylococcal intoxication
	A051	Botulism
	A052	Foodborne Clostridium perfringens [Clostridium welchii] intoxication
	A053	Foodborne Vibrio parahaemolyticus intoxication
	A054	Foodborne Bacillus cereus intoxication
	A058	Other specified bacterial foodborne intoxications
	A059	Bacterial foodborne intoxication, unspecified
	A09*	Other gastroenteritis and colitis of infectious and unspecified origin
	A15*	Respiratory tuberculosis, bacteriologically and histologically confirmed
	A16*	Respiratory tuberculosis, not confirmed bacteriologically or histologically
	A17	Tuberculosis of nervous system
	A170	Tuberculous meningitis
	A171	Meningeal tuberculoma
	A178	Other tuberculosis of nervous system
	A179	Tuberculosis of nervous system, unspecified
	A18*	Tuberculosis of other organs
	A19*	Miliary tuberculosis
	A20	Plague
	A200	Bubonic plague
	A201	Cellulocutaneous plague
	A202	Pneumonic plague
	A203	Plague meningitis
	A208	Other forms of plague
	A209	Plague, unspecified
	A21	Tularaemia
	A210	Ulceroglandular tularaemia
	A211	Oculoglandular tularaemia
	A212	Pulmonary tularaemia
	A213	Gastrointestinal tularaemia
	A218	Other forms of tularaemia
	A219	Tularaemia, unspecified
	A22	Anthrax
	A220	Cutaneous anthrax
	A221	Pulmonary anthrax
	A222	Gastrointestinal anthrax
	A228	Other forms of anthrax
	A229	Anthrax, unspecified
	A23	Brucellosis
	A230	Brucellosis due to Brucella melitensis
	A231	Brucellosis due to Brucella abortus
	A232	Brucellosis due to Brucella suis
	A233	Brucellosis due to Brucella canis
	A238	Other brucellosis
	A239	Brucellosis, unspecified
	A24	Glanders and melioidosis
	A240	Glanders
	A241	Acute and fulminating melioidosis
	A242	Subacute and chronic melioidosis
	A243	Other melioidosis
	A25	Rat-bite fevers
	A250	Spirillosis
	A251	Streptobacillosis
	A259	Rat-bite fever, unspecified
	A26	Erysipeloid
	A260	Cutaneous erysipeloid
	A267	Erysipelothrix sepsis
	A268	Other forms of erysipeloid
	A269	Erysipeloid, unspecified
	A27*	Leptospirosis
	A28	Other zoonotic bacterial diseases, not elsewhere classified
	A280	Pasteurellosis
	A281	Cat-scratch disease
	A282	Extraintestinal yersiniosis
	A288	Other specified zoonotic bacterial diseases, not elsewhere classified
	A289	Zoonotic bacterial disease, unspecified
	A30*	Leprosy [Hansen disease]
	A31*	Infection due to other mycobacteria
	A32	Listeriosis
	A320	Cutaneous listeriosis
	A321	Listerial meningitis and meningoencephalitis
	A328	Other forms of listeriosis
	A329	Listeriosis, unspecified
	A33*	Tetanus neonatorum
	A34*	Obstetrical tetanus
	A35*	Other tetanus
	A36*	Diphtheria
	A37*	Whooping cough
	A38*	Scarlet fever
	A39	Meningococcal infection
	A390	Meningococcal meningitis
	A395	Meningococcal heart disease
	A398	Other meningococcal infections
	A399	Meningococcal infection, unspecified
	A42	Actinomycosis
	A420	Pulmonary actinomycosis
	A421	Abdominal actinomycosis
	A422	Cervicofacial actinomycosis
	A428	Other forms of actinomycosis
	A429	Actinomycosis, unspecified
	A43	Nocardiosis
	A430	Pulmonary nocardiosis
	A431	Cutaneous nocardiosis
	A438	Other forms of nocardiosis
	A44	Bartonellosis
	A441	Cutaneous and mucocutaneous bartonellosis
	A448	Other forms of bartonellosis
	A449	Bartonellosis, unspecified
	A46*	Erysipelas
	A480	Gas gangrene
	A481	Legionnaires disease
	A482	Nonpneumonic Legionnaires disease [Pontiac fever]
	A488	Other specified bacterial diseases
	A49	Bacterial infection of unspecified site
	A490	Staphylococcal infection, unspecified site
	A491	Streptococcal infection, unspecified site
	A492	Haemophilus influenzae infection, unspecified site
	A493	Mycoplasma infection, unspecified site
	A498	Other bacterial infections of unspecified site
	A499	Bacterial infection, unspecified
	A50	Congenital syphilis
	A500	Early congenital syphilis, symptomatic
	A501	Early congenital syphilis, latent
	A502	Early congenital syphilis, unspecified
	A503	Late congenital syphilitic oculopathy
	A504	Late congenital neurosyphilis [juvenile neurosyphilis]
	A505	Other late congenital syphilis, symptomatic
	A506	Late congenital syphilis, latent
	A507	Late congenital syphilis, unspecified
	A509	Congenital syphilis, unspecified
	A51	Early syphilis
	A510	Primary genital syphilis
	A511	Primary anal syphilis
	A512	Primary syphilis of other sites
	A513	Secondary syphilis of skin and mucous membranes
	A514	Other secondary syphilis
	A515	Early syphilis, latent
	A519	Early syphilis, unspecified
	A52	Late syphilis
	A520	Cardiovascular syphilis
	A521	Symptomatic neurosyphilis
	A522	Asymptomatic neurosyphilis
	A523	Neurosyphilis, unspecified
	A527	Other symptomatic late syphilis
	A528	Late syphilis, latent
	A529	Late syphilis, unspecified
	A53*	Other and unspecified syphilis
	A54*	Gonococcal infection
	A54	Gonococcal infection
	A540	Gonococcal infection of lower genitourinary tract without periurethral or accessory gland abscess
	A541	Gonococcal infection of lower genitourinary tract with periurethral and accessory gland abscess
	A542	Gonococcal pelviperitonitis and other gonococcal genitourinary infections
	A543	Gonococcal infection of eye
	A544	Gonococcal infection of musculoskeletal system
	A545	Gonococcal pharyngitis
	A546	Gonococcal infection of anus and rectum
	A548	Other gonococcal infections
	A549	Gonococcal infection, unspecified
	A55*	Chlamydial lymphogranuloma (venereum)
	A560	Chlamydial infection of lower genitourinary tract
	A561	Chlamydial infection of pelviperitoneum and other genitourinary organs
	A562	Chlamydial infection of genitourinary tract, unspecified
	A563	Chlamydial infection of anus and rectum
	A564	Chlamydial infection of pharynx
	A568	Sexually transmitted chlamydial infection of other sites
	A57*	Chancroid
	A58*	Granuloma inguinale
	A64*	Unspecified sexually transmitted disease
	A65*	Nonvenereal syphilis
	A66*	Yaws
	A67*	Pinta [carate]
	A68*	Relapsing fevers
	A69	Other spirochaetal infections
	A690	Necrotizing ulcerative stomatitis
	A691	Other Vincent infections
	A692	Lyme disease
	A698	Other specified spirochaetal infections
	A699	Spirochaetal infection, unspecified
	A70*	Chlamydia psittaci infection
	A71*	Trachoma
	A740	Chlamydial conjunctivitis
	A748	Other chlamydial diseases
	A749	Chlamydial infection, unspecified
	A75	Typhus fever
	A750	Epidemic louse-borne typhus fever due to Rickettsia prowazekii
	A751	Recrudescent typhus [Brill disease]
	A752	Typhus fever due to Rickettsia typhi
	A753	Typhus fever due to Rickettsia tsutsugamushi
	A759	Typhus fever, unspecified
	A77	Spotted fever [tick-borne rickettsioses]
	A770	Spotted fever due to Rickettsia rickettsii
	A771	Spotted fever due to Rickettsia conorii
	A772	Spotted fever due to Rickettsia sibirica
	A773	Spotted fever due to Rickettsia australis
	A778	Other spotted fevers
	A779	Spotted fever, unspecified
	A78*	Q fever
	A79	Other rickettsioses
	A790	Trench fever
	A791	Rickettsialpox due to Rickettsia akari
	A798	Other specified rickettsioses
	A799	Rickettsiosis, unspecified
	B471	Actinomycetoma
	B95*	Streptococcus and staphylococcus as the cause of diseases classified to other chapters
	B960	Mycoplasma pneumoniae [M. pneumoniae] as the cause of diseases classified to other chapters
	B961	Klebsiella pneumoniae [K. pneumoniae] as the cause of diseases classified to other chapters
	B962	Escherichia coli [E. coli] as the cause of diseases classified to other chapters
	B963	Haemophilus influenzae [H. influenzae] as the cause of diseases classified to other chapters
	B964	Proteus (mirabilis)(morganii) as the cause of diseases classified to other chapters
	B965	Pseudomonas (aeruginosa) as the cause of diseases classified to other chapters
	B966	Bacillus fragilis [B. fragilis] as the cause of diseases classified to other chapters
	B967	Clostridium perfringens [C. perfringens] as the cause of diseases classified to other chapters
	B968	Other specified bacterial agents as the cause of diseases classified to other chapters
	B980	Helicobacter pylori [H.pylori] as the cause of diseases classified to other chapters
	B981	Vibrio vulnificus as the cause of diseases classified to other chapters
	D733	Abscess of spleen
	E321	Abscess of thymus
	G00	Bacterial meningitis, not elsewhere classified
	G000	Haemophilus meningitis
	G001	Pneumococcal meningitis
	G002	Streptococcal meningitis
	G003	Staphylococcal meningitis
	G008	Other bacterial meningitis
	G009	Bacterial meningitis, unspecified
	G01*	Meningitis in bacterial diseases classified elsewhere
	G042	Bacterial meningoencephalitis and meningomyelitis, not elsewhere classified
	G050	Encephalitis, myelitis and encephalomyelitis in bacterial diseases classified elsewhere
	G06*	Intracranial and intraspinal abscess and granuloma
	H00*	Hordeolum and chalazion
	H010	Blepharitis
	H050	Acute inflammation of orbit
	H100	Mucopurulent conjunctivitis
	H105	Blepharoconjunctivitis
	H440	Purulent endophthalmitis
	H600	Abscess of external ear
	H601	Cellulitis of external ear
	H602	Malignant otitis externa
	H603	Other infective otitis externa
	H620	Otitis externa in bacterial diseases classified elsewhere
	H623	Otitis externa in other infectious and parasitic diseases classified elsewhere
	H660	Acute suppurative otitis media
	H670	Otitis media in bacterial diseases classified elsewhere
	H700	Acute mastoiditis
	I320	Pericarditis in bacterial diseases classified elsewhere
	I330	Acute and subacute infective endocarditis
	I410	Myocarditis in bacterial diseases classified elsewhere
	I520	Other heart disorders in bacterial diseases classified elsewhere
	J010	Acute maxillary sinusitis
	J02	Acute pharyngitis
	J020	Streptococcal pharyngitis
	J028	Acute pharyngitis due to other specified organisms
	J029	Acute pharyngitis, unspecified
	J03	Acute tonsillitis
	J030	Streptococcal tonsillitis
	J038	Acute tonsillitis due to other specified organisms
	J039	Acute tonsillitis, unspecified
	J04*	Acute laryngitis and tracheitis
	J051	Acute epiglottitis
	J13*	Pneumonia due to Streptococcus pneumoniae
	J14*	Pneumonia due to Haemophilus influenzae
	J15	Bacterial pneumonia, not elsewhere classified
	J150	Pneumonia due to Klebsiella pneumoniae
	J151	Pneumonia due to Pseudomonas
	J152	Pneumonia due to staphylococcus
	J153	Pneumonia due to streptococcus, group B
	J154	Pneumonia due to other streptococci
	J155	Pneumonia due to Escherichia coli
	J156	Pneumonia due to other aerobic Gram-negative bacteria
	J157	Pneumonia due to Mycoplasma pneumoniae
	J158	Other bacterial pneumonia
	J159	Bacterial pneumonia, unspecified
	J16	Pneumonia due to other infectious organisms, not elsewhere classified
	J160	Chlamydial pneumonia
	J168	Pneumonia due to other specified infectious organisms
	J170	Pneumonia in bacterial diseases classified elsewhere
	J178	Pneumonia in other diseases classified elsewhere
	J18*	Pneumonia, organism unspecified
	J200	Acute bronchitis due to Mycoplasma pneumoniae
	J201	Acute bronchitis due to Haemophilus influenzae
	J202	Acute bronchitis due to streptococcus
	J22*	Unspecified acute lower respiratory infection
	J36*	Peritonsillar abscess
	J390	Retropharyngeal and parapharyngeal abscess
	J391	Other abscess of pharynx
	J851	Abscess of lung with pneumonia
	J852	Abscess of lung without pneumonia
	J853	Abscess of mediastinum
	J86*	Pyothorax
	K02*	Dental caries
	K044	Acute apical periodontitis of pulpal origin
	K045	Chronic apical periodontitis
	K046	Periapical abscess with sinus
	K047	Periapical abscess without sinus
	K050	Acute gingivitis
	K052	Acute periodontitis
	K053	Chronic periodontitis
	K054	Periodontosis
	K113	Abscess of salivary gland
	K122	Cellulitis and abscess of mouth
	K230	Tuberculous oesophagitis
	K35*	Acute appendicitis
	K570	Diverticular disease of small intestine with perforation and abscess
	K572	Diverticular disease of large intestine with perforation and abscess
	K574	Diverticular disease of both small and large intestine with perforation and abscess
	K578	Diverticular disease of intestine, part unspecified, with perforation and abscess
	K61*	Abscess of anal and rectal regions
	K630	Abscess of intestine
	K650	Acute peritonitis
	K670	Chlamydial peritonitis
	K671	Gonococcal peritonitis
	K672	Syphilitic peritonitis
	K673	Tuberculous peritonitis
	K750	Abscess of liver
	L00*	Staphylococcal scalded skin syndrome
	L01*	Impetigo
	L02*	Cutaneous abscess, furuncle and carbuncle
	L03*	Cellulitis
	L04*	Acute lymphadenitis
	L05*	Pilonidal cyst
	L08*	Other local infections of skin and subcutaneous tissue
	L701	Acne conglobata
	M00	Pyogenic arthritis
	M000	Staphylococcal arthritis and polyarthritis
	M001	Pneumococcal arthritis and polyarthritis
	M002	Other streptococcal arthritis and polyarthritis
	M008	Arthritis and polyarthritis due to other specified bacterial agents
	M009	Pyogenic arthritis, unspecified
	M010	Meningococcal arthritis
	M011	Tuberculous arthritis
	M012	Arthritis in Lyme disease
	M013	Arthritis in other bacterial diseases classified elsewhere
	M462	Osteomyelitis of vertebra
	M463	Infection of intervertebral disc (pyogenic)
	M465	Other infective spondylopathies
	M490	Tuberculosis of spine
	M491	Brucella spondylitis
	M492	Enterobacterial spondylitis
	M630	Myositis in bacterial diseases classified elsewhere
	M650	Abscess of tendon sheath
	M651	Other infective (teno)synovitis
	M710	Abscess of bursa
	M711	Other infective bursitis
	M726	Necrotizing fasciitis
	M730	Gonococcal bursitis
	M731	Syphilitic bursitis
	M86*	Osteomyelitis
	M860	Acute haematogenous osteomyelitis
	M861	Other acute osteomyelitis
	M862	Subacute osteomyelitis
	M863	Chronic multifocal osteomyelitis
	M864	Chronic osteomyelitis with draining sinus
	M865	Other chronic haematogenous osteomyelitis
	M866	Other chronic osteomyelitis
	M868	Other osteomyelitis
	M869	Osteomyelitis, unspecified
	N10*	Acute tubulo-interstitial nephritis
	N136	Pyonephrosis
	N151	Renal and perinephric abscess
	N290	Late syphilis of kidney
	N300	Acute cystitis
	N340	Urethral abscess
	N390	Urinary tract infection, site not specified
	N410	Acute prostatitis
	N412	Abscess of prostate
	N45*	Orchitis and epididymitis
	N61*	Inflammatory disorders of breast
	N700	Acute salpingitis and oophoritis
	N710	Acute inflammatory disease of uterus
	N730	Acute parametritis and pelvic cellulitis
	N733	Female acute pelvic peritonitis
	N740	Tuberculous infection of cervix uteri
	N741	Female tuberculous pelvic inflammatory disease
	N742	Female syphilitic pelvic inflammatory disease
	N743	Female gonococcal pelvic inflammatory disease
	N744	Female chlamydial pelvic inflammatory disease
	N751	Abscess of Bartholin gland
	N760	Acute vaginitis
	N764	Abscess of vulva
	O030	Spontaneous abortion: Incomplete, complicated by genital tract and pelvic infection
	O035	Spontaneous abortion: Complete or unspecified, complicated by genital tract and pelvic infection
	O040	Medical abortion: Incomplete, complicated by genital tract and pelvic infection
	O045	Medical abortion: Complete or unspecified, complicated by genital tract and pelvic infection
	O050	Other abortion: Incomplete, complicated by genital tract and pelvic infection
	O055	Other abortion: Complete or unspecified, complicated by genital tract and pelvic infection
	O060	Unspecified abortion: Incomplete, complicated by genital tract and pelvic infection
	O065	Unspecified abortion: Complete or unspecified, complicated by genital tract and pelvic infection
	O070	Failed medical abortion, complicated by genital tract and pelvic infection
	O075	Other and unspecified failed attempted abortion, complicated by genital tract and pelvic infection
	O080	Genital tract and pelvic infection following abortion and ectopic and molar pregnancy
	O230	Infections of kidney in pregnancy
	O231	Infections of bladder in pregnancy
	O232	Infections of urethra in pregnancy
	O233	Infections of other parts of urinary tract in pregnancy
	O234	Unspecified infection of urinary tract in pregnancy
	O235	Infections of the genital tract in pregnancy
	O239	Other and unspecified genitourinary tract infection in pregnancy
	O753	Other infection during labour
	O85*	Puerperal sepsis
	O86*	Other puerperal infections
	O910	Infection of nipple associated with childbirth
	O911	Abscess of breast associated with childbirth
	O980	Tuberculosis complicating pregnancy, childbirth and the puerperium
	O981	Syphilis complicating pregnancy, childbirth and the puerperium
	O982	Gonorrhoea complicating pregnancy, childbirth and the puerperium
	O983	Other infections with a predominantly sexual mode of transmission complicating pregnancy, childbirth and the puerperium
	O988	Other maternal infectious and parasitic diseases complicating pregnancy, childbirth and the puerperium
	O989	Unspecified maternal infectious or parasitic disease complicating pregnancy, childbirth and the puerperium
	P23	Congenital pneumonia
	P231	Congenital pneumonia due to Chlamydia
	P232	Congenital pneumonia due to staphylococcus
	P233	Congenital pneumonia due to streptococcus, group B
	P234	Congenital pneumonia due to Escherichia coli
	P235	Congenital pneumonia due to Pseudomonas
	P236	Congenital pneumonia due to other bacterial agents
	P239	Congenital pneumonia, unspecified
	P370	Congenital tuberculosis
	P38*	Omphalitis of newborn with or without mild haemorrhage
	P390	Neonatal infective mastitis
	P391	Neonatal conjunctivitis and dacryocystitis
	P392	Intra-amniotic infection of fetus, not elsewhere classified
	P393	Neonatal urinary tract infection
	P394	Neonatal skin infection

## Sheet: Tab10
	Table S8. List of ICD-10 codes for extracellular bacterial infections
	A00*	Cholera
	A040	Enteropathogenic Escherichia coli infection
	A041	Enterotoxigenic Escherichia coli infection
	A043	Enterohaemorrhagic Escherichia coli infection
	A044	Other intestinal Escherichia coli infections
	A047	Enterocolitis due to Clostridium difficile
	A050	Foodborne staphylococcal intoxication
	A051	Botulism
	A052	Foodborne Clostridium perfringens [Clostridium welchii] intoxication
	A053	Foodborne Vibrio parahaemolyticus intoxication
	A054	Foodborne Bacillus cereus intoxication
	A22	Anthrax
	A220	Cutaneous anthrax
	A221	Pulmonary anthrax
	A222	Gastrointestinal anthrax
	A227	Anthrax sepsis
	A228	Other forms of anthrax
	A229	Anthrax, unspecified
	A25	Rat-bite fevers
	A250	Spirillosis
	A251	Streptobacillosis
	A259	Rat-bite fever, unspecified
	A27*	Leptospirosis
	A280	Pasteurellosis
	A33*	Tetanus neonatorum
	A34*	Obstetrical tetanus
	A35*	Other tetanus
	A36*	Diphtheria
	A37*	Whooping cough
	A38*	Scarlet fever
	A39	Meningococcal infection
	A390	Meningococcal meningitis
	A391	Waterhouse-Friderichsen syndrome
	A392	Acute meningococcaemia
	A393	Chronic meningococcaemia
	A394	Meningococcaemia, unspecified
	A395	Meningococcal heart disease
	A398	Other meningococcal infections
	A399	Meningococcal infection, unspecified
	A40	Streptococcal sepsis
	A400	Sepsis due to streptococcus, group A
	A401	Sepsis due to streptococcus, group B
	A402	Sepsis due to streptococcus, group D
	A403	Sepsis due to Streptococcus pneumoniae
	A408	Other streptococcal sepsis
	A409	Streptococcal sepsis, unspecified
	A410	Sepsis due to Staphylococcus aureus
	A411	Sepsis due to other specified staphylococcus
	A412	Sepsis due to unspecified staphylococcus
	A413	Sepsis due to Haemophilus influenzae
	A480	Gas gangrene
	A483	Toxic shock syndrome
	A484	Brazilian purpuric fever
	A490	Staphylococcal infection, unspecified site
	A492	Haemophilus influenzae infection, unspecified site
	A50	Congenital syphilis
	A500	Early congenital syphilis, symptomatic
	A501	Early congenital syphilis, latent
	A502	Early congenital syphilis, unspecified
	A503	Late congenital syphilitic oculopathy
	A504	Late congenital neurosyphilis [juvenile neurosyphilis]
	A505	Other late congenital syphilis, symptomatic
	A506	Late congenital syphilis, latent
	A507	Late congenital syphilis, unspecified
	A509	Congenital syphilis, unspecified
	A51	Early syphilis
	A510	Primary genital syphilis
	A511	Primary anal syphilis
	A512	Primary syphilis of other sites
	A513	Secondary syphilis of skin and mucous membranes
	A514	Other secondary syphilis
	A515	Early syphilis, latent
	A519	Early syphilis, unspecified
	A52	Late syphilis
	A520	Cardiovascular syphilis
	A521	Symptomatic neurosyphilis
	A522	Asymptomatic neurosyphilis
	A523	Neurosyphilis, unspecified
	A527	Other symptomatic late syphilis
	A528	Late syphilis, latent
	A529	Late syphilis, unspecified
	A53*	Other and unspecified syphilis
	A54	Gonococcal infection
	A540	Gonococcal infection of lower genitourinary tract without periurethral or accessory gland abscess
	A541	Gonococcal infection of lower genitourinary tract with periurethral and accessory gland abscess
	A542	Gonococcal pelviperitonitis and other gonococcal genitourinary infections
	A543	Gonococcal infection of eye
	A544	Gonococcal infection of musculoskeletal system
	A545	Gonococcal pharyngitis
	A546	Gonococcal infection of anus and rectum
	A548	Other gonococcal infections
	A549	Gonococcal infection, unspecified
	A57*	Chancroid
	A65*	Nonvenereal syphilis
	A66*	Yaws
	A67*	Pinta [carate]
	A68*	Relapsing fevers
	A692	Lyme disease
	A698	Other specified spirochaetal infections
	A699	Spirochaetal infection, unspecified
	B95*	Streptococcus and staphylococcus as the cause of diseases classified to other chapters
	B961	Klebsiella pneumoniae [K. pneumoniae] as the cause of diseases classified to other chapters
	B962	Escherichia coli [E. coli] as the cause of diseases classified to other chapters
	B963	Haemophilus influenzae [H. influenzae] as the cause of diseases classified to other chapters
	B964	Proteus (mirabilis)(morganii) as the cause of diseases classified to other chapters
	B965	Pseudomonas (aeruginosa) as the cause of diseases classified to other chapters
	B966	Bacillus fragilis [B. fragilis] as the cause of diseases classified to other chapters
	B967	Clostridium perfringens [C. perfringens] as the cause of diseases classified to other chapters
	B980	Helicobacter pylori [H.pylori] as the cause of diseases classified to other chapters
	B981	Vibrio vulnificus as the cause of diseases classified to other chapters
	G000	Haemophilus meningitis
	G001	Pneumococcal meningitis
	G002	Streptococcal meningitis
	G003	Staphylococcal meningitis
	J020	Streptococcal pharyngitis
	J030	Streptococcal tonsillitis
	J13*	Pneumonia due to Streptococcus pneumoniae
	J14*	Pneumonia due to Haemophilus influenzae
	J150	Pneumonia due to Klebsiella pneumoniae
	J151	Pneumonia due to Pseudomonas
	J152	Pneumonia due to staphylococcus
	J153	Pneumonia due to streptococcus, group B
	J154	Pneumonia due to other streptococci
	J155	Pneumonia due to Escherichia coli
	J201	Acute bronchitis due to Haemophilus influenzae
	J202	Acute bronchitis due to streptococcus
	K671	Gonococcal peritonitis
	K672	Syphilitic peritonitis
	L00*	Staphylococcal scalded skin syndrome
	L01*	Impetigo
	M000	Staphylococcal arthritis and polyarthritis
	M001	Pneumococcal arthritis and polyarthritis
	M002	Other streptococcal arthritis and polyarthritis
	M010	Meningococcal arthritis
	M012	Arthritis in Lyme disease
	M730	Gonococcal bursitis
	M731	Syphilitic bursitis
	N742	Female syphilitic pelvic inflammatory disease
	N743	Female gonococcal pelvic inflammatory disease
	O981	Syphilis complicating pregnancy, childbirth and the puerperium
	O982	Gonorrhoea complicating pregnancy, childbirth and the puerperium
	P232	Congenital pneumonia due to staphylococcus
	P233	Congenital pneumonia due to streptococcus, group B
	P234	Congenital pneumonia due to Escherichia coli
	P235	Congenital pneumonia due to Pseudomonas
	P360	Sepsis of newborn due to streptococcus, group B
	P361	Sepsis of newborn due to other and unspecified streptococci
	P362	Sepsis of newborn due to Staphylococcus aureus
	P363	Sepsis of newborn due to other and unspecified staphylococci
	P364	Sepsis of newborn due to Escherichia coli

[truncated: 16 more sheets: Tab11, Tab12, Tab13, Tab14, Tab15, Tab16, Tab17, Tab18, Tab19, Tab20, Tab21, Tab22, Tab23, Tab24, Tab25, Tab26]
